# Supplementary material for: The impact of fiscal pressure on education expenditure: Evidence from China
Source: PLoS One. 2025 Jun 27;20(6):e0327484. doi: 10.1371/journal.pone.0327484 (PMC12204551; doi:10.1371/journal.pone.0327484)
Supplement: S1 File — (XLSX) [file pone.0327484.s001.xlsx]

## Sheet: Sheet1
code	year	Rev	corptax	Exp	edu	gdp	secondaryindustry	tpopulation	employees	secondarystudents	primarystudents	genertrans	spectrans	secexp	admexp	pubsec_exp	capconexp	countycount
110228	2000	20815	4472	89945	16008	396500	166623	41.5	45237	26703	35500	8621	20063	422	6978	3570	6046	18
110228	2001	35483	7948	105527	16933	444600	210430	41.83	51712	28196	32722	10027	21318	356	7520	4995	3000	18
110228	2002	78373	9536	151157	19568	566000	278899	42.15	63164	29247	29464	29931	26905	769	11762	6196	12590	18
110228	2003	82291	6767	175856	22129	684000	330114	42.38	74002	29276	26981	13914	31172	835	13594	7369	12417	18
110228	2004	96480	10962	218640	27118	780000	349000	42.57	82858	27577	25619	17584	42600	1342	23932	10832	24104	18
110228	2005	74303	11689	239317	31235	794598	334881	42.51	78705	24047	24642	19465	61793	1495	35193	12964	26528	18
110228	2006	71085	11400	276986	35676	860000	373572	42.91	74952	21553	23125	25530	79298	1490	41932	13521	27777	18
110228	2007	87438	15753	307384	53525	946378	402229	42.93	80791	22233	24007	9934	87196	31294				18
110229	2000	17647	4328	69960	12775	257000	71108	27.1634	35123	20422	25646	8144	11644	488	4328	3629	2050	18
110229	2001	21484	5256	85723	14492	276800	89816	27.223	42598	21300	22836	11501	18736	540	7734	4478	4838	18
110229	2002	27358	6309	100042	16190	316000	104532	27.3507	46425	17241	19102	12592	18998	585	9587	5604	2997	18
110229	2003	27619	1560	114222	18160	375000	138008	27.3911	40746	22873	17754	16341	23625	792	9987	7029	7541	18
110229	2004	32522	2027	141662	21330	443000	163682	27.5693	42330	21185	16904	19012	34014	960	14239	7500	12914	18
110229	2005	27677	2834	169613	24488	405457	108773	27.7193	39825	18053	16125	20677	46641	2726	18015	9620	16782	18
110229	2006	39203	3194	215633	27021	469000	116288	27.8456	46119	16326	15489	21140	68194	3110	19841	10470	19585	18
110229	2007	61349	4514	245844	38660	510810	125379	27.95	47729	15580	16267	7338	73625	22001				18
120115	2000	17615	2216	27779	11129	699000	350000	64.88	33000	59859	68048		1691	239	3317	1014	665	18
120115	2001	18651	3534	34807	12851	792800	400100	64.94	32000	54774	69861		1508	125	4546	1116	420	18
120115	2002	19316	4628	39318	16436	875000	443800	64.98	26400	50763	71921		2324	190	7038	1430	100	18
120115	2003	18068	687	46584	18869	1024300	533200	65.08	31100	54459	62477		3148	228	8261	1464	750	18
120115	2004	24577	1516	56831	21718	1178000	616000	65.22	29961	53876	55451	6661	3398	668	9316	2808	456	18
120115	2005	35326	2455	74173	25540	750100	287400	65.28	29901	54269	50189	11000	3590	1213	10936	4000	0	18
120115	2006	49392	2271	99940	30700	914200	373300	65.71	29494	52258	44602	15203	8112	1550	14653	5550	1000	18
120115	2007	66938	5498	130714	40404	1136000	487500	66.12	27342	53045	34255	20108	12203	5835				18
120221	2000	15050	1793	19607	6349	508200	244200	35.57	24255	24987	40266		773	187	2650	1010	295	18
120221	2001	20716	3781	27335	7936	584600	276600	35.74	23575	29784	35760		890	216	3583	1237	0	18
120221	2002	18132	1799	28043	8920	672300	320200	35.98	22877	34030	31139		2270	207	3870	1548	40	18
120221	2003	14767	837	30933	10203	805700	382800	36.15	21953	34030	26695		1736	110	4072	1590	0	18
120221	2004	15566	1531	37006	12583	952000	461000	36.28	21768	36350	24211	1386	2399	183	5497	1984	120	18
120221	2005	32144	1612	55877	15065	555500	245500	36.74	21792	31013	26921	1805	1811	211	5306	2480	20	18
120221	2006	29958	1415	58405	16750	618000	273500	36.89	21024	28383	25381	2968	4577	316	6464	4109	20	18
120221	2007	27711	2425	68756	20565	672100	294100	37.32	22279	26137	24571	4520	8791	2993				18
120223	2000	16390	3937	23127	9211	604500	358900	50.19	33719	31642	44893		1002	106	2923	2110	5	18
120223	2001	19766	5859	28976	10946	678800	397800	50.53	32570	28701	44638		1167	42	3554	3079	200	18
120223	2002	21004	2261	35365	13143	781100	459900	50.86	29951	37378	43880		1557	220	4299	3504	0	18
120223	2003	17554	1051	42785	14514	925400	546700	51.1	31810	38392	43228		3493	10	4789	4318	700	18
120223	2004	28089	2167	56704	19495	1122000	657000	51.59	29529	39873	42144	3199	4620	111	6268	5302	200	18
120223	2005	36167	3160	70653	22037	1295200	828600	52.27	33627	41391	40445	5891	3334	221	8435	5843	0	18
120223	2006	43906	4370	83878	25231	1481700	929700	52.88	31155	42597	40478	7664	6176	477	10358	6668	500	18
120223	2007	56528	5918	112257	33857	1590400	981000	53.59	31545	44723	40858	11129	8497	5197				18
130121	2000	9107	1251	13048	4361	274053	148545	32.8549	22961	23429	40546		2183	186	2288	689	500	23
130121	2001	9795	946	13996	4890	292156	159520	32.5711	22524	25808	37723		1389	279	2451	847	568	23
130121	2002	9740	209	18168	5855	317340	174775	32.3	22453	28036	34792	952	2237	386	3013	934	920	23
130121	2003	10794	215	19702	6016	367692	213465	32.2143	21790	28405	31593		2271	391	3594	1060	733	23
130121	2004	14502	228	24641	6858	455701	267179	31.9791	21381	26883	29400	514	2675	416	6160	1082	728	23
130121	2005	17493	396	30798	9320	499786	274644	32.0305	21538	23379	27083	706	3447	245	5911	1494	1050	23
130121	2006	19853	639	34765	10135	594286	329055	32.1	20357	23646	25223	95	5678	301	5445	1826	847	23
130121	2007	24186	749	42810	12103	724445	408674	32.5	19985	20770	25201	906	7697	2362				23
130123	2000	17175	2073	21832	7120	712977	314303	59.4007	30351	53424	74061		1449	357	2975	1559	1200	23
130123	2001	13090	1880	21282	6820	489789	188564	43.7253	26113	55822	50266		1927	413	3135	1579	240	23
130123	2002	13785	274	24825	8078	536162	212164	43.5	24657	57292	43326	1133	2311	493	3839	1659	1248	23
130123	2003	13458	310	27508	8896	615852	275218	43.4684	23611	51054	37142		2776	532	3564	2004	2163	23
130123	2004	14682	602	29610	9853	732169	337620	43.7144	23501	50175	34147	614	2987	599	4136	2191	1110	23
130123	2005	17460	538	36160	11794	802634	374102	43.8949	23981	51049	31848	322	4561	1371	4724	2443	290	23
130123	2006	20730	658	44444	13150	933880	443479	44.3	24534	52255	30753	52	5190	580	5327	2703	1993	23
130123	2007	25210	901	51862	16639	1083942	508117	44.8	23311	54561	30239	591	9540	2543				23
130124	2000	11059	1289	13643	3603	473415	197342	37.6185	17043	32951	79617		725	268	1851	1000	14	23
130124	2001	8264	2146	13654	3485	416002	161269	31.9829	16485	31447	47043		817	277	2162	1016	45	23
130124	2002	7975	675	17150	5438	457263	180879	31.9	15838	33411	42643	1272	1321	367	2260	1008	120	23
130124	2003	9219	554	19255	6277	547613	234859	31.912	16144	35368	38542		1414	406	2930	1054	168	23
130124	2004	10128	553	21939	7406	657888	291196	31.9299	16813	29766	34448	346	1763	419	2835	1642	26	23
130124	2005	12910	622	27554	7996	729179	344075	32.1482	15464	27621	30180	431	2863	407	4086	1795	130	23
130124	2006	15188	981	35032	9545	849668	418375	32.6	15760	29609	25931	55	4942	668	4732	1828	1429	23
130124	2007	17931	1494	41443	12035	1017857	528258	33.1	15665	23112	22066	822	6948	3110				23
130125	2000	6566	370	10369	2970	228367	98224	39.5382	17573	36124	56870	100	1658	106	1594	895	130	23
130125	2001	6782	1200	12856	4405	248720	109454	41.0571	15088	33339	51191	250	1845	132	2014	956	255	23
130125	2002	6097	181	15491	6174	272196	123476	41.1	16356	36135	45551	529	2493	178	2336	884	540	23
130125	2003	6370	223	18541	6691	317551	147353	41.2348	16131	41014	39008	939	3555	216	2562	951	760	23
130125	2004	6662	203	19867	7469	375407	181685	41.3463	16152	39872	35299	1964	2857	279	2712	1181	393	23
130125	2005	7746	133	24710	8402	415784	219470	41.6772	16032	38098	31180	3046	4047	263	3409	1379	406	23
130125	2006	8886	159	31523	9798	478007	259288	42	15891	36009	30984	3163	5824	278	4044	1806	323	23
130125	2007	10039	158	41873	13587	586160	328209	42.6	14365	33462	31354	4316	10631	2787				23
130126	2000	5255	1046	10710	2836	179829	84613	31.4713	11859	29945	50011	300	2723	86	1253	345	1253	23
130126	2001	5768	1249	12198	3032	190817	88664	31.1608	12702	32122	44174	350	2248	124	1837	544	394	23
130126	2002	4447	239	14255	3870	202448	95366	31.1	12789	34704	40440	609	3050	153	2032	628	990	23
130126	2003	4753	217	17794	4323	229685	115628	31.0068	13258	34188	34967	984	4156	222	2429	746	1410	23
130126	2004	5377	170	20875	4945	269403	143405	31.1243	13410	31719	29060	1990	4938	317	2939	1067	1315	23
130126	2005	6439	330	24838	5631	300312	168731	31.2235	13604	32501	25603	2699	5946	117	2779	1120	2689	23
130126	2006	7151	485	28785	6703	347048	202323	31.4	13379	25886	22710	2358	8414	73	3709	1297	1623	23
130126	2007	9133	347	39877	8826	437767	254252	31.8	13156	23336	21758	3344	11804	5311				23
130127	2000	5486	1124	7475	2160	167265	65149	17.7521	12118	18840	26470		806	76	910	480	45	23
130127	2001	5045	1058	7915	2476	178508	71893	17.5645	10785	18880	26491		918	82	1261	570	90	23
130127	2002	4646	235	9223	3004	195971	81244	17.5	10262	20879	18768	453	1144	132	1592	593	155	23
130127	2003	5152	172	10673	3037	222305	104854	17.4513	11165	19778	15476		1419	174	1576	615	558	23
130127	2004	6218	126	12482	3242	270940	131240	17.5433	11326	18229	13440	340	1475	219	1899	739	432	23
130127	2005	6528	246	14923	3459	254554	122235	17.5427	10841	15335	11508	521	2139	352	1857	930	130	23
130127	2006	5287	276	16247	3853	288504	145457	17.7	10428	14140	9950	312	2909	112	2231	721	578	23
130127	2007	6061	171	21922	5332	308750	162752	17.8	9551	12598	9081	1820	5809	2599				23
130128	2000	5226	686	7096	2203	157621	61210	24.9861	7870	19296	30799	50	662	103	1052	517	55	23
130128	2001	5593	1014	8664	2826	172502	66357	24.9285	7572	17507	27962	50	715	137	1318	703	38	23
130128	2002	4406	147	9414	3287	187602	72798	24.8	7269	21025	25304	551	1010	204	1759	634	180	23
130128	2003	4723	73	10899	3608	203876	88040	24.7517	7389	16776	22068	326	1184	224	2111	741	633	23
130128	2004	5606	79	13042	3581	240190	107760	24.7353	7364	19673	19757	515	1833	663	3334	785	175	23
130128	2005	6295	108	17070	4428	261825	137107	24.7774	7329	18344	17580	683	3077	710	3881	1014	820	23
130128	2006	7448	182	20246	4353	304733	167065	24.9	7412	17153	15981	665	3979	123	4061	1105	948	23
130128	2007	8761	313	25063	6444	366906	209256	25	7075	15529	14933	1553	5703	2010				23
130129	2000	2686	612	7373	2200	116080	40230	23.055	12725	23701	34330		3079	62	1060	384	432	23
130129	2001	3098	637	9871	2254	125788	44071	23.037	13780	24085	30551	400	2244	109	1180	455	1148	23
130129	2002	2932	89	10613	2894	135025	48261	23.1	13766	24273	26606	318	2729	121	1412	553	366	23
130129	2003	3248	92	15546	3302	158774	63932	23.1434	13568	23512	22710	973	3706	248	1909	649	1161	23
130129	2004	4111	82	16163	3936	199662	83961	23.0684	14859	21492	19720	1713	4214	227	2200	662	1169	23
130129	2005	4582	198	18355	4498	235588	118585	23.057	14869	19498	17844	2346	4818	97	2464	707	1082	23
130129	2006	5684	192	22739	4725	272606	143198	23.1	14881	17291	16700	1445	5607	221	2853	906	1042	23
130129	2007	6791	209	27160	7291	332250	177029	24	14820	15504	16953	2747	9756	2212				23
130130	2000	8472	1402	11956	4390	337381	148404	48.3543	20221	36402	68376	80	1209	150	1902	639	4	23
130130	2001	8463	2034	13973	5738	361630	161881	48.377	20845	42275	56788		1248	116	2176	930	35	23
130130	2002	6832	470	15044	5993	388447	179380	48.3	19210	43167	50278	1030	1585	634	2874	1113	80	23
130130	2003	7430	394	18710	6549	443743	214976	48.2799	18135	41650	42716	397	1856	743	3295	1434	730	23
130130	2004	9404	378	21318	7161	535859	278083	48.3969	17170	42851	37559	996	1929	2079	4373	1570	210	23
130130	2005	10436	331	26477	8888	596281	307161	48.5057	17102	35546	33863	1337	3089	1640	4340	1887	1105	23
130130	2006	11681	281	32200	9796	688181	373943	48.7	17431	29850	30545	941	4029	1444	5369	1952	1126	23
130130	2007	13914	457	41075	14131	869826	476110	49.1	18113	30173	29782	1391	8927	3592				23
130131	2000	8912	204	18625	3829	304941	128411	44.4167	21765	36127	57735		4389	88	1875	1250	2899	23
130131	2001	9667	1141	23592	4803	336004	143033	45.2689	20665	33886	52878	200	3957	104	1964	1284	4302	23
130131	2002	9614	180	27806	5323	368889	158800	44.9	19621	35515	46242	696	5632	142	2385	1156	4498	23
130131	2003	9812	154	29467	6183	462887	207841	44.9301	18552	35306	41806	790	6276	254	2438	1201	4023	23
130131	2004	11962	200	34511	7916	569920	282082	44.779	17569	27840	36989	4832	6904	313	3080	1400	1401	23
130131	2005	20693	593	43283	9327	770347	478909	44.9828	17810	32057	33042	3868	7025	264	3516	1644	2391	23
130131	2006	24297	2247	65107	11913	856460	532058	45.6	17959	32734	32901	3594	16716	429	4898	2014	3395	23
130131	2007	44107	4647	98760	19783	1067155	717110	46.5	17860	29940	32003	18101	16455	14500				23
130132	2000	7482	2087	10358	3876	314926	137882	38.6464	17094	31300	63663		1060	78	1574	917	96	23
130132	2001	7819	2986	12556	4823	338259	152802	38.6788	16405	30935	56296		1214	188	1887	990	168	23
130132	2002	7606	652	16432	5867	369903	169904	38.7	16028	33580	50904	1047	1764	286	2077	1136	570	23
130132	2003	8016	554	17760	5967	422943	205399	38.8621	16034	34052	49046	150	1957	299	2235	1154	308	23
130132	2004	9344	494	20977	6718	512148	251709	39.0217	15545	34123	43717	545	2279	452	3383	1394	533	23
130132	2005	9390	782	24176	8077	581907	298787	39.1623	15550	30785	39219	751	3052	261	3647	1452	1488	23
130132	2006	9883	926	28933	8697	671445	352211	39.6	15534	27355	36734	322	4552	263	3885	1779	1032	23
130132	2007	12522	799	37167	12741	796874	429353	40.2	15452	27676	37187	709	9420	2249				23
130133	2000	8531	709	11368	4722	371930	139970	55.1018	22181	47265	86345	100	864	240	1810	1071	10	23
130133	2001	7625	1358	13058	5271	385016	150143	55.0441	21884	47560	87050		1105	201	2228	1153	65	23
130133	2002	7795	264	16852	6958	415764	163428	55.1	20558	55883	74360	723	1711	234	3022	859	65	23
130133	2003	9125	236	20089	7346	481790	200235	55.2234	19330	55908	74850	560	2238	283	3615	1180	268	23
130133	2004	9634	177	23692	8234	581234	244968	55.5051	18506	58307	61006	1053	1963	405	3919	1451	1307	23
130133	2005	10405	258	30237	9773	601450	282284	55.6124	17707	56150	54554	2029	3264	305	4716	1701	1740	23
130133	2006	10058	364	34487	10909	705830	350311	55.9	16988	51661	49643	1965	4377	246	5288	1844	691	23
130133	2007	12504	541	46664	17041	857936	443638	56.8	17004	56533	46152	2293	9620	3107				23
130181	2000	17236	4365	21220	5049	709349	257122	62.3073	33093	61768	74400		1898	816	2055	1444	717	23
130181	2001	17598	4675	25678	7026	761129	281702	61.8784	32669	67946	66900		2243	888	2226	1891	2832	23
130181	2002	15032	1016	27409	10158	826181	314474	61.4	28577	64091	59200	2337	2849	887	3469	1731	695	23
130181	2003	16591	865	31766	9955	907539	394541	61.4823	29077	63043	52300		3499	2039	3501	1376	1028	23
130181	2004	13420	942	35811	10653	1087222	481192	61.02	29314	40535	47900		3576	2114	4417	2094	1327	23
130181	2005	22382	1268	47663	10698	1208660	641517	61.0048	29348	63554	43400	911	4512	3073	4696	1845	2397	23
130181	2006	26430	1383	54562	12907	1402093	771138	60.8	28326	56965	39200	103	6422	935	5387	3811	2783	23
130181	2007	33123	1822	71396	21081	1668307	952748	61.1	28931	52310	36300	2790	13159	7143				23
130182	2000	21456	1704	29866	7670	810749	329104	75.8554	32693	63950	116879		1837	171	4041	1482	2615	23
130182	2001	22186	3275	31236	7386	883852	368660	74.6321	32532	69769	106710		1870	290	4844	1726	1737	23
130182	2002	24656	1204	37280	10769	970357	413762	74.3	31121	72482	93707	39	2371	485	4955	1832	1840	23
130182	2003	26795	1262	44006	11225	1174381	492566	74.3487	30806	72735	79434		3367	571	5449	1988	3595	23
130182	2004	28794	1837	50852	12271	1395609	616270	74.4365	27956	69980	67378	327	3605	532	5677	2093	1367	23
130182	2005	32295	1666	54013	13600	1501624	728364	74.6197	26849	71497	56921	727	4867	445	6731	2486	745	23
130182	2006	35342	2136	63054	14272	1735929	875087	75	26582	66910	49053	72	6917	500	7417	2593	1482	23
130182	2007	45410	3226	85733	22088	2090002	1098847	75.6	29939	60514	43921	1077	15169	8341				23
130183	2000	12596	1909	15898	4919	522305	224221	52.099	24669	48094	74367		1057	123	2927	1129	15	23
130183	2001	13670	2947	18063	5911	555633	243184	51.0606	25153	42455	64045		1359	273	3820	1435	60	23
130183	2002	12368	444	21104	7326	600744	269509	51.1	24486	43097	58461	1323	1658	260	4307	1925	75	23
130183	2003	12537	493	22484	7771	647054	312025	51.1893	23692	44337	52123		2089	307	4030	1880	268	23
130183	2004	11289	646	24498	8409	762933	364021	51.2326	23229	43016	44976	288	2054	445	4355	1986	140	23
130183	2005	13977	771	31615	9984	748205	370191	51.7205	22694	39996	38214	580	3091	408	4805	2294	272	23
130183	2006	15681	921	38122	11461	878726	444405	51.9	22183	38586	34060	225	4685	249	6844	2436	1128	23
130183	2007	21689	1115	51019	17131	1068401	568344	52.4	21717	36049	32606	713	9333	2562				23
130184	2000	12934	3154	15653	3778	516563	243405	43.9655	17626	37101	59062		914	159	1939	977	5	23
130184	2001	11753	2545	15705	3854	485631	217146	44.2057	17721	30820	56571		1115	185	1859	922	123	23
130184	2002	10282	615	18692	5627	526545	243180	44.2	17558	43603	51940	1102	1364	247	2215	985	90	23
130184	2003	11628	496	20629	5637	601429	292531	44.3534	17311	42656	46782		1410	333	2342	1201	368	23
130184	2004	12569	242	24805	6271	716096	348280	44.8082	16591	42503	42240	315	1798	371	2693	1389	100	23
130184	2005	13285	407	29448	7373	745082	384933	45.3325	17552	40357	38572	604	2754	221	2867	1417	1460	23
130184	2006	14882	502	35737	8212	842135	457878	46.1	17067	37476	36350	68	4456	209	3212	1737	1586	23
130184	2007	16853	848	43560	12182	957500	534793	46.9	16846	35238	34132	421	9649	6422				23
130185	2000	16305	4211	19860	4925	679408	381504	40	21608	35819	46307		1141	192	2884	1155	633	23
130185	2001	20121	6604	24810	6175	735758	412382	36	24160	38241	40520		1376	257	3687	1698	504	23
130185	2002	16035	1631	28065	8524	802319	453490	35.6	25848	38600	34975	2825	1732	526	4381	1608	946	23
130185	2003	17437	1303	31435	8533	920888	543302	35.5694	26400	36570	30433		2050	359	4635	1855	2258	23
130185	2004	21205	1333	37074	10026	1119564	675056	35.6396	26415	33728	27074	896	2770	439	5315	1985	4752	23
130185	2005	25269	1831	44359	12174	1093711	656965	35.8673	25589	30678	25308	1186	4090	382	5507	2333	2833	23
130185	2006	29151	1850	54849	13124	135357	806679	36	25356	29297	24670	62	7107	379	7913	2601	5092	23
130185	2007	42441	2250	67369	20147	1549574	1005160	37	23914	26381	23985	1453	10670	3322				23
130207	2000	17656	3935	26139	5975	922140	396274	55.0906	37103	33848	65442		1211	242	2491	1398	13	16
130207	2001	28578	10449	39625	7824	1025106	452292	51.7283	35885	38942	58953		1497	241	3263	1791	1553	16
130207	2002	22429	2731	43529	9434	1047257	443819	52	19065	45082	49601		1640	216	4785	2120	1262	16
130207	2003	31128	3656	64209	16649	1330016	694560	52	32360	49303	41620		2958	2602	6172	2389	2185	16
130207	2004	43551	4484	86350	19731	1590428	887182	52	38976	48496	40693	8301	4322	2567	7997	3341	847	16
130207	2005	66362	8604	119679	23687	1860124	1077447	53	44848	42214	36167	10494	5836	1766	8133	3454	2358	16
130207	2006	72045	7590	129534	21541	2270406	1375036	53	48240	36097	33535		9165	2557	12242	4272	1594	16
130207	2007	93612	10405	160082	28222	2840200	1798056	53	48378	32703	32066	46	16868	14853				16
130208	2000	12260	1973	18284	5054	684862	303526	71.5832	37473	51112	77927	150	2072	683	2538	1251	16	16
130208	2001	15074	3012	24298	6434	695996	285765	70.6111	37121	58962	66014		2367	870	4038	1671	505	16
130208	2002	23432	778	36286	11806	933160	479907	88	35017	75713	69733	500	2312	510	5300	1910	436	16
130208	2003	23867	847	42228	12470	1206601	671384	89	32142	73338	59639	400	4273	732	6514	2124	481	16
130208	2004	30278	1077	55484	15046	1386691	771146	89	32816	65775	54755	2357	7250	877	8555	3066	385	16
130208	2005	34155	2135	68695	16482	1849596	1157724	90	70129	54965	53852	3286	9007	1091	12229	3823	784	16
130208	2006	41246	2220	87100	19929	2168383	1349303	90	66799	46404	53115	1300	11331	749	13117	4007	1568	16
130208	2007	56712	3365	116130	31379	2666700	1715590	91	66636	41638	52714	1200	18244	18902				16
130223	2000	8557	578	16356	4617	470627	193915	53.6148	26908	35159	57935	70	1408	325	1871	961	300	16
130223	2001	10168	2595	18745	5208	516555	218310	53.4399	24208	38707	51092		1488	379	2708	1095	217	16
130223	2002	10585	489	22766	6769	568040	248375	53.5	20799	43441	43038	400	1513	476	2988	1293	368	16
130223	2003	11997	453	26394	6832	651607	314457	53.6	20097	45941	37071	300	2507	730	3563	1549	480	16
130223	2004	14367	712	32054	8260	778879	393503	54	21692	43717	33787	2159	4052	584	4170	1797	1251	16
130223	2005	21821	1338	46000	10201	952926	486908	54.1	25224	49084	32513	3157	5196	3399	4799	2075	363	16
130223	2006	27377	1343	56000	13427	1158734	622636	54.3	25838	41851	32713	1400	8243	1526	5726	2685	1194	16
130223	2007	34487	1747	70700	19436	1484916	826343	54.7	26898	29892	33304	800	11993	14963				16
130224	2000	11226	2929	18739	4782	659575	284473	57.0535	29156	31708	52925	50	1632	897	1978	953	970	16
130224	2001	14424	3082	23750	6083	742372	333764	57.0353	27654	32927	52578		2583	1527	2358	1222	254	16
130224	2002	13918	646	25187	8258	825869	378505	57.1	26711	34714	51548	200	1852	1289	2788	1289	405	16
130224	2003	15948	436	32593	9137	956000	459391	57.2	28052	35357	48776	350	3144	1941	3839	1449	1187	16
130224	2004	19003	601	43888	11332	1129898	552895	57	27603	35878	46842	1931	5118	2607	5214	1763	810	16
130224	2005	24703	1215	57233	13965	1356454	679267	57.7	28890	36327	44274	3316	7094	3648	6160	2373	954	16
130224	2006	29817	2704	73048	17773	1551553	784981	58	28592	37265	41482	1200	11034	4812	7579	3450	1221	16
130224	2007	43188	3202	102188	29279	1913831	966456	58.2	28481	37630	38461	500	20758	15382				16
130225	2000	9994	693	16470	4588	608963	152249	49.7117	33142	31093	43631	70	1803	489	1575	1103	356	16
130225	2001	10912	1911	22709	5852	671359	170243	49.2849	31813	32173	41782		2202	423	1976	1081	1160	16
130225	2002	11441	331	26106	6910	702136	190984	49.3	27487	31694	39652	200	2379	430	3295	1278	953	16
130225	2003	12029	366	28495	7504	825772	245502	49.2	24075	32201	38912	250	3120	610	3174	1365	567	16
130225	2004	21133	313	40012	9677	988776	310643	49	22341	32253	36377	1377	4575	822	3796	1798	534	16
130225	2005	26782	256	53877	10317	1150433	377721	49.3	21260	31565	33734	2367	6497	3171	5224	2070	1770	16
130225	2006	39402	675	75957	11482	1401232	508129	49.3	21398	30038	29861	1150	10462	3651	6645	2559	1096	16
130225	2007	32872	941	79020	15120	1663703	637925	49.4	21093	28654	28604	600	14796	17126				16
130227	2000	9728	3518	17306	4282	322124	148976	35.3695	24853	25257	39617	20	2613	327	1984	911	939	16
130227	2001	13519	6142	21482	5552	363602	177872	35.5984	23153	30784	34603		1840	341	3467	1109	740	16
130227	2002	12133	1628	27097	6807	420684	216355	35.8	23917	31592	30322		2602	564	3809	1305	1535	16
130227	2003	17715	868	39777	8469	568635	338002	36	22202	31078	27360		3926	1036	5539	1761	3028	16
130227	2004	30946	1398	60293	10630	1061353	677564	36	21808	28872	25983	6420	4798	1780	6471	2425	11626	16
130227	2005	42492	6016	76471	13221	1469545	976142	36.5	21781	26497	26035	4750	6465	1912	8503	2890	15261	16
130227	2006	52250	5072	89012	14081	1790324	1162934	36.9	22029	25649	26832		6720	1683	8939	2973	19645	16
130227	2007	56125	6382	103134	19269	2180046	1459326	37.5	22764	20986	27959	18	11396	13668				16
130229	2000	11031	1771	20061	6116	645224	229958	65.0467	27700	47775	74893	20	1871	1117	2361	897	1356	16
130229	2001	13394	3151	25860	9059	717016	266894	65.0456	39815	56817	62474		1846	1353	3281	1803	2536	16
130229	2002	13696	727	30090	10756	800449	307812	65.2	23333	59951	51244	200	1577	1525	4062	1763	826	16
130229	2003	14808	711	34972	10820	912087	365380	65.5	23883	59066	43842	300	3112	1407	4083	2141	2173	16
130229	2004	18933	821	45177	14013	1065093	438435	66	24429	53802	40289	1289	5241	855	4590	2066	1782	16
130229	2005	21325	1030	54602	14202	1258304	543182	66	26088	52325	37768	1981	6721	731	5800	2164	2830	16
130229	2006	20899	1442	59911	15714	1421611	621726	66.2	29853	46559	37535	1161	8624	816	5684	2746	2601	16
130229	2007	25311	2093	75461	20968	1696955	782101	66.5	29770	36447	39047	1700	14821	12866				16
130230	2000	3518	46	7897	1791	219178	108221	13.8273	49250	6819	14632	30	644	166	940	562	51	16
130230	2001	4773	954	9684	2283	161454	41197	13.6684	41277	8055	14195	100	687	348	1082	702	103	16
130230	2002	3650	145	9966	2437	176358	46157	13.7	42266	7570	13874	100	656	468	1248	762	15	16
130230	2003	4349	146	11626	2251	203008	59408	13.7	44420	8789	12233	238	1532	330	1112	714	606	16
130230	2004	5610	81	15969	2665	241270	72385	14	44331	9569	10825	428	4205	2243	1029	929	445	16
130230	2005	12307	210	24098	3406	285227	94424	13.7	45719	9755	9660	1353	4234	2397	1755	1338	2505	16
130230	2006	15301	435	42318	7514	350884	121525	13.8	44423	9147	8818		3646	1798	2950	2225	5651	16
130230	2007	22363	522	52137	8240	440239	161640	14	44108	8504	8217		6162	6781				16
130281	2000	14309	1586	25669	6148	877254	376936	68.3584	34329	50210	78417	130	1876	535	2759	1462	1961	16
130281	2001	30049	14246	44623	8656	989458	439499	68.4199	34154	51205	56860		2634	661	5033	2104	328	16
130281	2002	20080	2172	42633	10536	1102956	495048	68.6	28634	67829	51771	100	3564	347	7475	2012	810	16
130281	2003	30875	2106	54644	10462	1402018	720108	68.9	27889	68231	44084		4059	4226	8445	2115	1479	16
130281	2004	38198	1736	71654	15412	1678801	890997	69	27266	60915	56728	5582	6032	1075	12233	2663	296	16
130281	2005	59830	3356	100288	19848	2126019	1185152	69.6	26267	69861	44342	6214	5646	4284	16363	4080	985	16
130281	2006	68595	4215	118205	21616	2517792	1426084	70.2	25798	70510	45402	7344	9791	6562	15428	5373	3330	16
130281	2007	81296	4970	145018	30369	2937435	1673000	70.9	25607	37308	48116	194	16578	19946				16
130283	2000	23239	4060	28734	7314	898602	466469	63.2703	50967	46623	87230		1397	843	4548	1654	40	16
130283	2001	26526	3545	34862	9158	1001439	522390	66.5003	49789	55470	75672		1915	610	5224	1811	1265	16
130283	2002	29027	1572	44889	12238	1162809	622012	66.8	45325	73702	63718		1532	595	7858	1909	2594	16
130283	2003	42761	1199	65716	12287	1423869	802622	67.3	41581	74665	61887		3695	1346	10037	2514	1831	16
130283	2004	71700	3083	105866	15757	1788068	1020439	68	39992	70047	56728	9573	5199	1764	15752	3383	456	16
130283	2005	105754	5053	144514	22112	2458829	1445863	68.7	45615	70489	42558	8923	4372	7413	21942	4901	786	16
130283	2006	138430	8597	189246	24999	3134121	1937324	69.2	44271	55112	42275	15621	8227	4390	25640	5416	650	16
130283	2007	181420	13589	256704	43236	4016069	2542606	69.9	52793	50703	43269	160	14348	26595				16
130321	2000	5856	386	11781	3838	136315	49181	50.3	19506	58072	48406	520	3185	283	1703	799	305	7
130321	2001	6307	513	14172	4691	151249	54084	50.4	19126	36796	53393	1176	3188	273	2250	910	318	7
130321	2002	5967	86	19672	6171	164675	59276	50.8	18269	42824	46112	1388	3741	393	3070	1208	1342	7
130321	2003	6721	105	23544	6485	197524	83976	51.7	17959	36647	38613	1938	4658	386	3093	1251	1773	7
130321	2004	10362	161	31534	9415	251826	119482	51.8	16295	41197	34723	1938	5627	309	4577	1608	2218	7
130321	2005	14277	275	37999	10434	290593	132743	52.6	17127	34529	32122	4887	6662	253	5575	2502	889	7
130321	2006	17725	242	49983	14823	358447	188424	52.9	17363	31055	28324	6090	11032	865	7299	2684	1573	7
130321	2007	26455	517	74508	15152	457523	240802	53.4	16630	27007	26745	10339	18843	9533				7
130322	2000	11896	1091	14701	5687	339655	98994	54.3	27955	30656	49821		1609	367	3468	1127	0	7
130322	2001	11415	1258	19500	6467	371862	117975	54.9	26462	30211	47626	133	2183	466	2362	1428	55	7
130322	2002	10480	491	21930	7590	405510	135836	54.8	24153	31688	44830	379	2171	496	3416	1548	230	7
130322	2003	11291	605	26000	9047	474574	198231	54.7	22518	33694	41261	575	3441	821	4118	1783	399	7
130322	2004	10575	750	30512	10022	555738	240567	54.8	21362	35057	37794	575	4188	647	3818	2360	431	7
130322	2005	12221	880	36087	10709	646637	251371	55	21382	34429	34894	1761	5086	331	4220	2873	1010	7
130322	2006	15582	979	49064	11330	753911	281129	55.1	21923	33607	33387	4270	7627	794	5589	3499	852	7
130322	2007	24757	1759	66055	18742	918379	367201	55.3	21358	31742	32971	2531	15329	4236				7
130323	2000	12309	1701	17893	6426	342097	168997	51.3	30634	31180	57553		1569	464	2699	1356	240	7
130323	2001	14257	2088	23528	7289	358327	171106	51.2	33688	35201	50941		1902	241	3093	1568	443	7
130323	2002	12776	517	26450	9189	379725	180797	51	29288	37234	45070		2125	369	3624	1901	430	7
130323	2003	13177	440	30438	9706	427494	212079	51.2	30194	38003	38424		3246	519	3946	1826	1102	7
130323	2004	15720	471	34580	11050	527334	253275	51.5	31083	34133	34921		4270	531	4976	1915	544	7
130323	2005	19360	577	45543	12730	637167	308297	51.6	30280	30731	32745	2454	6144	486	5795	2714	1082	7
130323	2006	25646	524	61826	15200	809949	435634	51.7	31095	27548	32033	3003	9824	663	7916	3084	1049	7
130323	2007	31006	557	75922	15444	977162	514449	52.1	31611	26110	31348	10502	14791	13046				7
130324	2000	4192	128	9199	3670	265365	80827	41.7	18013	26529	42198	110	1440	208	1735	794	310	7
130324	2001	4199	70	12068	4570	276572	83160	41.8	16715	28633	38880	1726	1553	298	2139	965	395	7
130324	2002	4957	35	15753	7015	288706	109841	41.8	16576	30311	36169	1836	1705	562	3010	967	365	7
130324	2003	5109	41	18279	6798	306675	132030	41.7	16725	30028	33866	1994	3420	391	3108	1092	1069	7
130324	2004	5393	85	20689	7569	360335	127971	41.7	15584	27733	32433	2232	3127	306	4054	1314	499	7
130324	2005	6961	77	30221	10551	401006	130283	41.9	15433	25740	32149	5347	5636	224	6424	1539	1714	7
130324	2006	6526	62	39259	12185	435858	140810	41.9	15313	24175	30918	5715	9615	677	7719	1678	1292	7
130324	2007	8173	121	50107	12079	520578	155954	42	15683	23193	29704	10190	12161	8238				7
130421	2000	10592	823	14201	4262	342151	178492	38.342	15432	34424	60370		1489	167	2043	1149	453	19
130421	2001	12491	1816	17177	5564	375300	199420	38.487	14467	32195	55113		1942	182	2648	1520	596	19
130421	2002	10742	119	18848	6354	413600	223800	38.4972	14625	38892	47652		1924	541	2703	1474	444	19
130421	2003	13218	356	22006	7049	501700	293354	38.5839	15976	31743	37187		2323	743	3210	1824	157	19
130421	2004	15842	297	28899	8398	648303	395927	39.545	20179	40005	34736	1744	2295	552	3556	2191	761	19
130421	2005	21002	590	37430	9541	821964	529257	39.8894	21625	36822	27910	3586	3375	519	3925	2555	2969	19
130421	2006	26089	422	46014	9657	1001260	662676	38.1323	14450	27859	29220	77	5017	317	5201	2457	3561	19
130421	2007	32417	829	58256	16097	1288979	853821	38.7711	14254	18652	31223	4323	7311	1847				19
130423	2000	5602	1197	7941	3196	211170	60445	57.1595	17191	39709	99760	260	1000	139	860	529	10	19
130423	2001	5426	544	12672	4705	220936	66195	57.4648	15867	50157	84185	1310	1391	166	1832	629	278	19
130423	2002	5523	22	14007	5508	236380	72234	58.0284	16367	55916	68041	1489	1940	588	1608	971	247	19
130423	2003	5431	22	15858	6346	268123	85063	59.0808	14738	55996	68011	2163	2150	417	1618	935	397	19
130423	2004	3704	26	18384	6886	316644	103548	59.4626	14192	62974	39882	4711	2328	455	1584	901	401	19
130423	2005	3580	47	27561	8205	380790	132625	59.8962	13949	59839	32087	8419	4377	451	3326	1636	1541	19
130423	2006	4640	28	37402	10355	434887	155690	61.7544	13585	54494	32239	10753	7549	230	3902	1664	698	19
130423	2007	6366	37	48381	15039	502364	165519	63.0578	13480	40753	36338	13429	10411	6599				19
130424	2000	5170	795	7533	2612	176293	55330	35.3503	14197	31314	39206	215	881	133	912	554	20	19
130424	2001	4522	857	8984	3157	189313	60140	36.0245	15218	36659	34171	1182	1190	147	1132	605	190	19
130424	2002	4687	47	11755	4207	205097	66477	36.2616	14953	35794	29684	1318	1523	393	1306	657	486	19
130424	2003	4354	27	12592	4553	228380	72193	36.5549	15387	32473	29493	1765	1923	331	1347	673	417	19
130424	2004	3507	29	14187	4945	293109	102393	36.989	16097	28887	23788	3141	1874	227	1172	767	53	19
130424	2005	3785	28	21711	6631	342594	126921	37.1635	16667	25785	22018	6375	2831	363	2049	1203	1111	19
130424	2006	4179	92	32626	7916	402898	160874	37.6718	17162	26584	24100	7410	9665	276	2303	1325	1986	19
130424	2007	5709	106	34454	10851	480977	193680	38.9119	18913	25940	27120	9347	7252	5880				19
130425	2000	6542	569	11655	4300	262494	80428	73.1817	17456	58932	96581	310	2012	196	1395	825	65	19
130425	2001	6199	766	14447	4163	283670	90840	73.5171	17483	59946	93200	2090	2997	145	2350	890	515	19
130425	2002	5553	62	19501	6032	305679	102958	74.0376	17596	64490	82886	2150	3157	1268	2821	1075	851	19
130425	2003	5080	62	20936	6847	345207	120798	74.8742	17461	69128	68724	2856	4134	1020	2307	1144	1121	19
130425	2004	3076	34	22168	6656	401299	128843	75.048	16908	69548	59682	3531	4738	809	3306	1293	204	19
130425	2005	4320	96	37791	11363	463230	168883	76.2097	16932	67378	56047	11310	6473	619	6183	922	2951	19
130425	2006	4638	203	55331	12400	484253	156920	77.193	17786	53434	57794	13982	16177	488	7450	1622	5263	19
130425	2007	5346	192	61437	14202	560907	175596	78.2497	18774	28816	55933	15525	13899	7823				19
130426	2000	11800	728	18271	3786	201239	124157	37.8965	21168	28406	58718		2200	329	2064	932	1455	19
130426	2001	14308	1104	21496	4859	221580	136330	37.9961	21504	31136	53327		2578	332	2445	1092	2109	19
130426	2002	11016	74	25478	6173	246076	154984	38.1123	20261	29094	46704		3251	457	2882	961	2373	19
130426	2003	14269	124	30172	7431	448212	354083	38.2587	21906	36635	40441		3241	472	3644	1101	4219	19
130426	2004	17182	197	37335	8606	628132	508105	38.6334	21269	36962	35352	5746	4589	1977	4231	1358	3336	19
130426	2005	21585	243	44828	9490	823853	660423	39.0467	21567	35954	31070	8250	5561	2118	4779	1794	5051	19
130426	2006	30171	269	67252	11274	1100245	882012	39.4145	22188	37536	28257	92	6909	1271	5964	2035	10801	19
130426	2007	42340	489	87548	18077	1421219	1157065	39.6651	23037	30371	28414	16750	12142	3199				19
130427	2000	11096	3478	14143	4159	367862	172904	62.864	30409	56708	106633		1447	344	2253	731	233	19
130427	2001	12617	2328	16740	4998	388646	186571	63.2344	29822	55608	98392		1592	337	2586	834	404	19
130427	2002	10642	153	20747	6070	425771	206659	63.4598	29659	55087	85556		2459	1336	3274	1005	693	19
130427	2003	12600	226	22644	6012	516064	297768	64.0381	28376	49885	70600		2611	474	3420	991	1097	19
130427	2004	13808	1319	33087	9322	664810	402876	64.1768	27239	57887	54897	4716	3194	1083	4842	1630	2453	19
130427	2005	18850	2115	43591	12009	820918	495623	64.6925	27364	57411	43962	6198	4454	972	6157	2566	7939	19
130427	2006	28959	2555	62323	12985	1020616	613783	65.1184	27906	53299	37266	582	9388	840	9480	2613	15427	19
130427	2007	46146	2917	81122	24735	1267427	781337	65.3884	28045	44221	36717	6943	10197	2730				19
130428	2000	3339	781	6188	1989	153800	45334	31.123	11893	22002	39846	260	911	102	966	598		19
130428	2001	3321	422	7930	2761	166908	50889	31.2309	11567	21472	37740	1404	1154	126	1320	692	109	19
130428	2002	3578	38	10154	3493	182773	55460	31.3284	9546	21769	35706	1561	1434	515	1719	744	295	19
130428	2003	3620	21	11907	3885	207306	62027	31.4972	9490	22777	31740	1916	1824	557	1824	812	622	19
130428	2004	2353	16	12614	4164	225887	67645	31.1608	9506	23701	28134	2883	1826	491	2390	759	110	19
130428	2005	2582	20	17921	5437	263020	85660	30.687	10363	23600	25649	5591	2571	334	2940	995	1113	19
130428	2006	3588	20	24301	5665	296855	94303	31.4815	10536	22770	23626	6963	4394	181	3156	1052	1812	19
130428	2007	4676	23	30813	9046	357086	118288	31.8813	10321	21696	25286	7402	6592	2456				19
130429	2000	10530	1733	14361	4604	434627	175443	82.5722	30757	63599	131850		1813	268	1596	843	800	19
130429	2001	11325	1849	16248	5669	482657	208798	83.0395	28630	62598	122264		1862	420	1594	860	271	19
130429	2002	11060	194	25002	9071	530946	224374	83.4089	28473	65313	113595	246	2952	1349	1776	1333	114	19
130429	2003	13075	193	26659	9612	602142	266165	84.3975	29106	65315	109484	174	3027	1188	2583	1316	402	19
130429	2004	14220	432	34224	11051	733777	325827	85.8335	27190	72517	102793	1618	3578	1367	2826	1376	983	19
130429	2005	15594	653	40716	12738	872919	406832	86.0968	27202	73019	103769	3242	5507	817	3287	2016	886	19
130429	2006	22306	1057	55332	14426	1038839	481293	87.0445	27249	72009	102159	1661	7056	400	3926	2582	1240	19
130429	2007	37014	933	79127	29001	1248290	528655	88.1121	27637	71886	87561	5211	13388	4216				19
130430	2000	3831	1049	5512	1695	151162	65133	19.9989	11500	14547	29386		739	96	1507	538	100	19
130430	2001	3903	800	5901	2150	164555	68700	20.0831	11309	12039	23678		618	114	1360	523	46	19
130430	2002	3397	68	7808	2459	178988	79472	20.1569	11979	12451	23680	316	928	429	1903	498	157	19
130430	2003	3391	30	9091	2851	185888	74351	20.2278	10939	12761	20245	385	1130	188	1950	694	1255	19
130430	2004	2239	17	10813	3216	210530	87821	20.4508	11105	15488	20311	1650	2331	307	2066	967	1373	19
130430	2005	2567	33	13558	4083	243438	106201	20.9631	15763	14976	18030	4432	1608	236	2601	924	1242	19
130430	2006	2401	56	20380	4800	262258	109049	21.8592	11412	16782	16431	4606	5779	148	2915	1064	1227	19
130430	2007	3205	47	23213	7254	327367	126262	22.2727	11653	16716	15887	6889	5634	1132				19
130433	2000	4614	561	7233	1567	143696	48612	27.8259	10012	22510	37022	120	1328	106	1149	363	141	19
130433	2001	4639	408	8177	1785	158147	55648	28.7625	9641	23453	31330	652	1386	147	1331	579	135	19
130433	2002	4440	48	11301	2790	171845	61658	28.9205	9557	23489	31384	914	1500	775	1816	676	214	19
130433	2003	3653	28	11732	3291	200516	69756	29.3308	8358	23490	31200	873	2278	683	1733	560	304	19
130433	2004	2629	29	12819	3424	224667	81733	29.2068	8276	23500	31280	1925	3086	687	1982	552	418	19
130433	2005	2951	28	18060	4242	262396	98343	29.9738	7684	26997	22064	4809	3414	863	3128	732	597	19
130433	2006	3228	32	28015	4803	306702	118785	30.9244	8294	18669	22181	6123	7837	580	3587	899	1586	19
130433	2007	4269	35	31726	6687	392505	146996	31.7278	9755	17457	27508	6615	8663	4400				19
130434	2000	5660	1002	11751	4918	270101	71955	79.031	18334	53422	114656	743	1906	196	1705	839	285	19
130434	2001	5927	1099	15843	7323	298888	78120	79.4221	17452	56479	106852	2340	2149	256	2383	1214	301	19
130434	2002	7179	65	21732	9265	327955	89505	79.7983	18184	62148	97373	2418	2627	891	4291	1136	281	19
130434	2003	7467	65	24609	8995	363180	106110	80.3529	17972	64313	86595		4024	1152	5215	1283	1004	19
130434	2004	5425	33	26008	10207	435426	128204	80.9927	17087	67384	75125	5061	4534	821	4031	1613	751	19
130434	2005	4712	48	37322	14082	494240	171291	81.5429	16521	62936	69227	9656	6436	773	6896	2081	809	19
130434	2006	5316	78	60415	14442	565883	200704	82.5118	21589	56630	66255	11457	23921	768	6694	1753	2701	19
130434	2007	6289	96	58978	18960	681591	252406	83.5008	17111	50383	66578	13922	15469	3723				19
130435	2000	4341	638	7695	1996	182301	61487	39.3655	13617	34369	45390		1000	219	1062	544	180	19
130435	2001	4733	647	9597	3033	200829	71833	39.5853	12983	32318	42845	758	1046	253	1247	619	205	19
130435	2002	4358	50	12143	3277	218714	81221	39.7643	11966	24945	41401	922	1605	914	1470	700	308	19
130435	2003	4382	35	13987	3399	245834	91702	40.3897	12036	24191	36394	1352	2200	432	1723	783	621	19
130435	2004	2968	33	14907	3898	283970	111846	40.9276	11979	22126	31657	2827	2392	498	2037	773	640	19
130435	2005	3214	75	22455	6406	323125	127949	41.3386	13923	35157	49112	5637	3983	538	2351	932	1643	19
130435	2006	3178	89	28386	7474	375060	142880	41.9701	13019	35823	49358	7489	5020	98	1592	1228	1236	19
130435	2007	4352	141	38646	10256	492772	192496	42.3093	13254	32430	35574	12742	7976	5332				19
130481	2000	20019	3151	23713	6982	679308	455134	70.606	35914	55300	107000		1665	553	3083	1726	154	19
130481	2001	23700	1728	29783	9510	735905	492835	70.8691	33794	53269	100896		2074	633	3741	2157	436	19
130481	2002	14706	141	34220	10281	800956	542709	71.2115	31087	56537	92664		2576	1118	4048	1735	1389	19
130481	2003	20639	289	45011	12620	1103169	808403	71.6177	30274	68182	81761		2757	830	5531	2153	2989	19
130481	2004	41834	329	75740	17656	1752016	1286378	71.8265	30465	71197	75587	9733	3264	2814	7297	2926	2478	19
130481	2005	80698	6222	109851	18469	2352093	1741987	72.5565	29124	66865	70449	5797	5623	6545	8389	4805	12842	19
130481	2006	104423	5706	157528	21876	2870434	2057477	73.1831	30986	63937	69113	151	14429	11476	10318	5724	21127	19
130481	2007	129976	9310	177752	36172	3423526	2442389	74.0996	32211	61064	67377	151	15252	20410				19
130521	2000	8596	845	15622	3146	260418	118971	46.3419	18491	38150	64324		1853	219	2020	733	750	19
130521	2001	9209	908	16903	3598	285266	134849	44.9172	18682	35484	55309	299	1946	313	2130	787	705	19
130521	2002	6983	208	20939	4855	313411	149503	44.6	17695	38558	46029		2539	287	2993	1042	722	19
130521	2003	8422	269	22315	4510	395845	247036	44.8	16746	38866	37605	222	2717	285	3704	1128	683	19
130521	2004	10713	604	31930	6592	501441	329553	45	16348	34868	27706	4886	2490	498	4731	1423	617	19
130521	2005	14117	961	39206	7059	558839	378928	38.9	16038	32678	23508	7317	4127	880	5783	1516	768	19
130521	2006	23127	1644	53161	7080	718397	510458	39.4	15983	33111	19792	296	6043	1190	7511	1947	745	19
130521	2007	25866	2038	65145	12338	954159	709289	39.5	14264	28628	20262	296	9823	6999				19
130522	2000	3491	735	7642	1561	93585	44436	19.133	7616	17315	23106	80	2231	73	742	324	875	19
130522	2001	3083	871	8513	1731	101837	49502	19.1498	7432	18037	19414	726	1935	123	689	343	807	19
130522	2002	2130	159	10510	2373	110425	56761	19.2	7209	18093	19350		2620	479	1292	373	914	19
130522	2003	2223	122	11300	2424	125527	64803	19.3	6868	18494	17235	921	2527	294	1272	459	1131	19
130522	2004	2548	144	13259	2741	146465	77179	20	6646	19583	14315	1788	3213	446	1660	679	816	19
130522	2005	3320	282	18833	3672	171620	91539	19.7	6308	19401	12911	3668	4474	472	2434	852	1531	19
130522	2006	4345	274	21684	3168	196689	112370	19.7	6318	15975	12604	2991	4864	340	2663	1044	1667	19
130522	2007	5424	264	25428	5156	246604	142434	20	6524	14330	12558	3419	6883	3742				19
130523	2000	5246	1427	8017	2102	175728	97708	25.5387	14346	20158	37016		1260	117	2169	501	449	19
130523	2001	5669	1700	10510	2752	187509	105833	25.1617	12769	21328	30621	320	1259	132	3026	577	341	19
130523	2002	3833	314	10940	3539	202139	116730	25.2	12379	24122	25026		1627	288	2940	605	408	19
130523	2003	4359	242	12521	3677	234233	144092	25.4	11945	27136	21779	301	2053	292	3384	725	264	19
130523	2004	5713	558	15883	4138	301299	197704	26	10436	27361	19933	2133	1512	188	4328	981	290	19
130523	2005	7083	1086	20466	5401	361586	235932	25.7	10070	23610	17677	3905	1678	448	4922	1217	2643	19
130523	2006	9340	1282	25638	5628	424109	281209	26	9113	21094	15801	611	2851	183	7506	1303	1435	19
130523	2007	12352	1316	33254	8025	490478	315434	26.3	9267	19845	16773	1023	6036	1435				19
130524	2000	3050	317	4772	1531	114066	52886	18.1104	8443	12481	22264	113	543	65	635	274	26	19
130524	2001	3084	450	6962	1933	117179	57756	17.9502	8200	14278	20974	929	623	93	1186	485	117	19
130524	2002	2455	65	6930	2356	126721	65055	17.9	7342	14207	18988	1030	838	142	1120	475	175	19
130524	2003	2504	50	7677	2790	137670	71559	18	7382	14992	17215	1122	1039	200	1276	485	126	19
130524	2004	2291	62	8815	2845	168395	88319	18	6807	15622	15387	1782	924	212	1870	570	261	19
130524	2005	2083	66	11571	3867	190540	104130	18.2	7032	15438	13932	3135	1392	140	2616	857	244	19
130524	2006	1993	112	13218	4221	177795	94332	18.2	6950	13924	13319	3724	1668	83	2741	879	82	19
130524	2007	2090	147	18794	6987	155958	76153	18.5	7025	12251	13715	4893	3231	1346				19
130525	2000	6332	1383	8967	3088	316129	148779	47.3115	15737	31986	70923	110	762	130	1269	609	63	19
130525	2001	7889	3171	11851	3882	346807	165840	47.7226	17409	38599	63073	492	1080	305	1633	597	25	19
130525	2002	6881	349	14648	5157	377471	186377	47.8	15241	31328	53234		1355	277	1765	649	219	19
130525	2003	7638	281	18144	6146	439860	224890	48.1	14369	36438	61059	546	2131	535	2333	866	346	19
130525	2004	7909	364	18358	6664	518243	263813	49	13905	40882	51610	1345	1863	506	2283	787	384	19
130525	2005	8416	556	24112	7016	524931	259012	49	13016	41786	42493	2844	2485	567	3811	1123	886	19
130525	2006	8813	720	28150	7471	612568	312284	49.5	13305	37608	31599	1949	2781	173	3945	1306	395	19
130525	2007	11215	647	37492	11343	668362	345596	50	13362	31848	31905	2449	6508	5268				19
130526	2000	2947	812	5308	1780	152066	66905	30.3181	10014	30410	41542	150	713	99	608	352	131	19
130526	2001	2084	423	5740	2267	115450	36595	30.1705	10014	29486	36955	780	580	130	660	396	101	19
130526	2002	2136	92	8426	2894	121756	37762	30.3	8381	30498	31628		1061	295	1066	411	342	19
130526	2003	2300	67	9536	2672	133642	44565	30.5	8216	26947	29909	1126	1382	463	1234	565	451	19
130526	2004	2033	50	10456	3294	154551	58479	32	7271	20662	30278	1782	1342	439	1214	575	54	19
130526	2005	1785	57	14845	4679	131052	42771	30.8	6927	18878	26072	3570	2173	510	1750	911	659	19
130526	2006	1860	67	18906	4912	152711	53655	31.3	6838	21998	24495	5028	3172	202	2254	966	791	19
130526	2007	2553	133	25889	7071	176487	62329	32.5	7550	22543	24436	6855	4367	3907				19
130527	2000	2635	189	4732	1493	148610	61815	31.4046	7023	19986	41006	300	624	67	670	368	29	19
130527	2001	2368	370	5940	1971	119964	44590	31.4525	7159	18308	38710	930	538	97	866	485	31	19
130527	2002	2211	72	8223	2810	129630	49406	31.6	6799	18043	36023		801	152	1011	445	124	19
130527	2003	2374	79	8814	2886	145998	60542	31.6	6982	19507	34408	1268	915	264	982	430	161	19
130527	2004	1938	71	10624	3471	159201	59732	32	6982	19646	32722	2026	1069	184	1223	591	185	19
130527	2005	1715	68	15196	4937	153852	48078	32.2	6407	22386	29799	3799	2141	378	1661	801	589	19
130527	2006	1884	30	18392	5373	174853	56032	32.7	6490	24224	28725	5244	1973	103	2084	1043	567	19
130527	2007	3070	85	26914	8330	201654	72699	33.5	6295	22811	28652	7231	4350	4173				19
130528	2000	10165	2071	14598	4050	363797	175604	71.2649	22678	60511	88867		1471	237	2054	824	243	19
130528	2001	10325	3437	16120	5134	402360	199093	71.6226	23720	64874	77853	300	1342	189	1763	1047	164	19
130528	2002	9124	553	21534	6603	448484	228573	72.1	22557	60822	72884		2248	418	3096	1086	507	19
130528	2003	10169	430	25347	7400	527098	288094	72.4	19727	53575	69010	305	3085	1004	2789	1172	1258	19
130528	2004	12572	521	31612	7928	610073	345065	69.3	20278	42841	63684	1182	2686	502	3695	1717	1200	19
130528	2005	17200	1431	40878	9572	728682	447360	73.4	19724	44041	51898	1858	4507	559	3429	2000	1853	19
130528	2006	18400	2249	49542	10389	921111	602837	70.5	19326	47238	45924	247	6514	404	4529	2505	2226	19
130528	2007	25291	3642	65446	16184	1126255	748305	71.6	22220	46291	43378	218	11330	9222				19
130529	2000	5014	335	8649	1985	171580	97228	35.6054	9999	26599	47768	105	1609	96	942	594	274	19
130529	2001	4993	863	11880	2959	169632	94352	35.492	9556	28131	42785	1134	1757	142	1135	820	154	19
130529	2002	3866	86	12308	3045	185405	103477	35.6	10767	31724	38227		2053	283	1310	949	457	19
130529	2003	4170	82	14278	3529	210345	112999	35.8	10224	31662	33462	1306	2769	448	1516	894	763	19
130529	2004	3332	130	15052	3596	238360	129284	36	9788	30730	29368	2019	3061	432	1579	970	501	19
130529	2005	2403	232	18893	4280	230965	113941	36.3	10046	28817	25549	4148	4118	368	1795	839	1074	19
130529	2006	3213	283	22858	6778	272015	137204	36.5	9613	27629	23364	5215	6213	215	2290	1011	310	19
130529	2007	4123	258	35544	9934	313464	164083	37.4	11125	24786	23112	7239	9300	3383				19
130530	2000	2100	377	4089	1502	78822	36930	16.2974	6676	9389	19661		462	52	862	326	141	19
130530	2001	1703	270	4920	1871	69422	31470	16.5711	6586	9497	19253	706	689	110	992	424	97	19
130530	2002	1354	55	6460	1958	69420	31410	16.5	5366	10388	17802		1247	151	1257	358	200	19
130530	2003	1580	37	7710	2412	77505	33768	16.3	5101	11133	16237	982	1776	313	1624	523	128	19
130530	2004	1579	23	9580	2914	89642	41550	16	5152	12157	14633	1574	2200	222	2070	629	363	19
130530	2005	1391	20	12734	3668	96002	45110	16.5	5303	13007	12948	3161	2568	464	2438	924	257	19
130530	2006	1316	50	16159	3686	112960	52577	16.7	5168	12778	12583	4334	4195	54	2960	1038	515	19
130530	2007	1273	91	20440	5130	133860	63450	16.9	5016	11743	13006	5909	4415	967				19
130531	2000	2608	299	5537	1823	95507	38270	26.2084	6418	17756	38554	503	1535	82	952	380	154	19
130531	2001	1982	242	6816	2243	81538	29901	26.9268	8191	16595	35643	1427	1377	131	1164	663	145	19
130531	2002	1929	49	9287	2915	89374	33712	27	7180	18874	32185		2190	214	1430	556	409	19
130531	2003	2100	44	11020	3418	106296	39544	27.1	6868	19134	28217	1613	2173	242	1564	672	798	19
130531	2004	1736	42	11551	3352	122436	47100	27.2	6462	19222	25417	2240	2153	229	1933	914	631	19
130531	2005	1305	31	15437	4527	138952	60365	27.3	6128	18965	25060	4001	3233	407	2348	928	1301	19
130531	2006	1124	69	18749	4864	167484	73318	27.4	6248	19133	24860	5024	5338	119	2762	1049	453	19
130531	2007	1504	44	23407	6971	198697	83734	28.1	6382	17695	24920	6851	6352	1001				19
130532	2000	3832	581	6004	2179	138902	78230	28.3237	9742	33173	40172	170	807	62	1190	533	128	19
130532	2001	3491	1021	7210	2591	111726	57910	27.6132	9018	34143	35686	833	895	110	1372	620	87	19
130532	2002	2064	136	8766	2950	111818	55941	27.7	9144	31973	31283		1222	318	1636	720	300	19
130532	2003	2310	77	9598	3325	112110	54265	27.8	9272	29602	27656	1048	1445	253	1858	558	142	19
130532	2004	2379	50	11388	3790	127327	56584	28	9230	25351	26813	1420	1484	295	2200	633	196	19
130532	2005	2491	130	15599	5482	145202	66057	28.3	9466	16474	27496	3698	2400	235	2764	828	307	19
130532	2006	4048	191	20411	5901	165525	78192	28.4	9795	19588	26878	4627	3297	173	3441	869	1030	19
130532	2007	4919	125	27544	7478	205734	94192	29.4	9892	18152	27213	6797	4651	1722				19
130533	2000	7150	1050	10407	3077	228436	90925	53.0266	14276	41383	70142	325	1062	134	1326	639	132	19
130533	2001	6581	880	14239	3769	186250	57065	53.3226	14336	36124	68145	1527	1239	178	1705	865	54	19
130533	2002	4403	187	14175	4077	179566	49618	53.4	12916	36409	63585		1928	270	2469	871	275	19
130533	2003	4792	132	15794	4162	192982	35434	53.6	12323	36680	57093	1674	2600	365	2421	854	471	19
130533	2004	4146	52	18133	4450	217506	42641	54	11645	36748	50192	2415	2849	425	2787	1291	574	19
130533	2005	3253	41	22782	6070	226628	39030	53.8	11348	36311	44371	4763	3615	655	3159	1124	1116	19
130533	2006	2929	50	39868	6360	261349	58742	54.7	11675	36592	39732	6850	17024	225	3879	1361	434	19
130533	2007	3272	68	39848	9266	305444	75310	55.6	11856	34780	37014	10351	9483	5004				19
130534	2000	9004	3557	12853	3200	362898	237861	36.5073	12919	34201	38902		959	104	3159	659	588	19
130534	2001	11645	5296	16890	4160	405388	269248	35.4218	13925	34859	52059	103	1198	120	3548	800	696	19
130534	2002	5886	830	19700	5652	449388	303143	35.6	13543	37063	45580		1538	227	4310	904	304	19
130534	2003	6785	621	22367	5976	540616	379170	36.2	13521	37549	38875	157	1743	264	4442	962	1348	19
130534	2004	6156	658	23064	6557	653067	467542	36	13802	38011	32663	1377	1728	377	5311	1501	474	19
130534	2005	10795	1122	27972	7049	719553	544217	35.7	13805	34036	27290	1307	2007	470	6562	1725	1334	19
130534	2006	11020	1168	34730	7548	845866	645947	36.3	12535	33953	23108	171	3538	276	6642	2116	1375	19
130534	2007	11022	931	40232	11368	918287	673252	37.1	12656	29949	20489	156	7502	1717				19
130535	2000	4662	747	7086	1895	176114	76600	31.309	11546	20368	48726	40	688	127	1260	415	158	19
130535	2001	5173	810	10356	4102	189414	83059	31.613	11657	22830	48334	869	751	143	1378	421	74	19
130535	2002	3789	150	10821	4248	200000	71914	32.3	10497	23169	47110		1314	234	1445	445	356	19
130535	2003	3895	123	11613	4483	241411	98668	32.8	10320	25546	43483	1021	1565	364	1800	533	188	19
130535	2004	3340	131	12768	5298	280846	117659	33	10320	28185	40606	1802	1352	214	2178	595	730	19
130535	2005	3127	110	16288	5816	252042	104271	33.1	10325	28807	38944	3567	1695	302	1979	671	295	19
130535	2006	5480	124	31737	7611	287305	122858	33.9	9234	28475	36691	4850	9651	117	2284	861	396	19
130535	2007	4689	154	28947	10664	291921	115906	34.7	9967	27744	34568	7455	4486	1342				19
130581	2000	4092	413	8478	2689	229707	113442	46.7333	16198	33179	62077		894	166	1181	462	131	19
130581	2001	4267	555	11609	3536	254406	127943	45.6317	16379	34817	53222	1520	1251	237	1651	533	267	19
130581	2002	4797	95	15539	5210	280163	142569	45.3	15584	37806	46368		1894	343	2185	561	320	19
130581	2003	5157	84	18112	5324	318723	166178	45.2	14925	39040	39358	1763	2084	487	2678	701	1440	19
130581	2004	4289	82	18470	5451	333082	171491	45	14694	39886	33096	2281	2095	501	3244	971	470	19
130581	2005	4326	80	24296	6605	371378	191512	45.2	14302	34936	29238	4410	3476	815	3594	1102	1156	19
130581	2006	4522	111	37837	7103	423251	225443	45.7	13749	30014	27934	5737	12721	216	3994	1244	1077	19
130581	2007	5128	161	38918	12342	490496	265616	46.1	13260	27004	26985	7946	7963	6417				19
130582	2000	11142	3117	14509	4082	371726	225100	47.4256	35369	43394	83792		1537	221	1603	1086	227	19
130582	2001	12641	5400	17911	4898	403855	246040	47.1372	22790	48114	77775	245	1706	437	1790	1203	305	19
130582	2002	8284	674	20367	7195	456040	282956	47.1	22065	52946	72965		2237	471	2729	1061	927	19
130582	2003	9558	482	23073	7246	556436	367177	47.1	23345	53347	67440	216	2233	385	3432	1201	747	19
130582	2004	12880	639	34225	8543	716624	493974	47.2	23791	51447	61270	6216	2118	422	3535	1688	5318	19
130582	2005	14646	702	39347	10477	741577	537103	47.3	22084	49918	55363	7270	3688	465	4323	1920	4922	19
130582	2006	19684	682	46882	12753	838587	599085	47.6	22305	48284	49742	253	5232	263	5248	2619	3394	19
130582	2007	25472	764	60553	17595	1000237	693431	48.1	21098	46010	46818	253	7535	3301				19
130621	2000	6783	1053	12063	4314	245726	113189	39.1	18031	27288	49274		1355	156	1758	1006	372	25
130621	2001	7429	1656	14437	4537	269506	128941	37.76	18074	30147	46000		1326	213	1887	2102	239	25
130621	2002	6272	257	16792	5093	288311	142508	38	18504	32842	39519	136	1505	526	2801	1516	651	25
130621	2003	7185	201	19510	6039	329085	172926	38.5	18326	32385	34523	130	2277	726	3254	1455	1261	25
130621	2004	7808	225	22056	6623	402257	215575	38.7	17898	32200	27900	130	2571	417	3070	1618	2111	25
130621	2005	8829	282	26493	8271	449764	261929	38.8	17586	22537	25825	2369	3043	763	4187	1509	2593	25
130621	2006	7721	454	30779	8848	458062	249729	39.2	16947	19760	24323	1578	3937	676	5145	1761	1540	25
130621	2007	9344	626	39570	11913	507674	272114	39.5	17181	17053	25639	4403	6382	5364				25
130622	2000	6398	509	14151	5644	248474	73620	60.5765	22031	52450	90444	360	814	197	1899	1093	116	25
130622	2001	7229	1243	18225	6869	269692	81550	60.8435	22301	52806	82232	456	1111	306	2458	1552	469	25
130622	2002	8357	375	20689	8322	294426	96379	61	22444	53839	71455	500	1280	141	2954	1578	155	25
130622	2003	9126	383	23124	7942	328918	129905	61.9	21962	53395	60295	749	1567	276	3806	1623	310	25
130622	2004	9529	506	26498	8293	403670	177519	62	20845	51180	50007	749	1912	251	3866	1713	819	25
130622	2005	9001	440	32199	8533	427350	197334	61.2	22093	49507	41663	4263	2913	79	5166	1776	1047	25
130622	2006	9587	546	42791	10476	487093	233676	61.7	21803	45848	36366	3737	4657	300	4476	2035	2015	25
130622	2007	11402	809	55270	16352	551413	273445	62.7	22395	37613	34177	6803	8185	8749				25
130623	2000	2370	186	7880	2266	76965	18498	33.8	13264	24402	39293	1484	1516	165	1182	725	130	25
130623	2001	2944	328	10070	2617	86023	21036	33.9	12994	25355	34370	1566	1585	259	1383	705	1134	25
130623	2002	3053	60	12360	3287	94541	26227	34	13750	24238	30180	1488	2032	759	1872	755	515	25
130623	2003	3488	52	14762	4178	107847	32115	34	14577	25767	25634	1963	2621	761	1903	1007	632	25
130623	2004	3888	43	17157	4564	128142	37999	34.1	15837	17335	22259	2410	3809	550	1969	1297	1027	25
130623	2005	4219	72	21550	5582	144985	45783	34.3	15829	24634	19876	5718	3710	361	3347	1607	766	25
130623	2006	5912	119	28403	6170	162290	55834	34.4	16854	23659	17847	6251	5417	250	3597	1835	853	25
130623	2007	6830	139	39761	7954	198161	66075	34.5	16148	19925	17781	7807	10100	5619				25
130624	2000	2748	132	8675	1895	66904	15949	20.5	9915	11858	21004	935	2965	101	910	562	268	25
130624	2001	2745	21	11734	2226	73154	20253	20.6	9470	13664	18960	1463	2378	149	953	712	2242	25
130624	2002	2891	11	14316	3315	78125	22389	20.7	9470	13749	17296	1191	2491	514	1287	700	3070	25
130624	2003	3136	28	15223	3031	83525	25283	20.8	9247	12919	15617	1352	3581	465	1754	728	1975	25
130624	2004	3386	44	16376	3779	100651	31738	21	9549	11960	14366	1745	4427	575	1698	662	1171	25
130624	2005	4228	110	19851	4913	116708	38834	21	9352	11092	13531	3794	4274	467	2370	757	734	25
130624	2006	5724	136	27218	4850	129002	41979	21.2	9169	7980	13315	4271	6004	516	2564	1015	2329	25
130624	2007	6667	159	33470	6700	149322	43777	21.5	8706	9919	13991	5151	10026	5730				25
130625	2000	9828	1481	13801	4471	303915	150968	55.8	23245	43874	74814		1110	203	1941	1230	130	25
130625	2001	10525	2183	16185	5371	326634	162539	55.9	20264	48195	64714		1191	248	2215	1562	184	25
130625	2002	9790	584	20153	6887	353000	165456	56	21226	55143	53028	135	1321	335	2709	1558	305	25
130625	2003	10566	564	22175	6902	382116	173037	55.7	22047	53562	52635	135	1713	637	2759	1474	325	25
130625	2004	10622	435	25009	7548	443130	191602	55.7	20305	49550	36418	135	2020	230	3471	1442	266	25
130625	2005	11665	426	30929	8449	511421	237784	55.7	19674	28571	32022	1882	3407	493	3779	1738	723	25
130625	2006	13418	703	39072	9113	571124	281790	56.2	19088	49687	31792	1378	3996	280	3938	2114	676	25
130625	2007	15460	1330	54738	14305	683272	335776	56.9	19217	36543	31735	3610	8493	6793				25
130626	2000	10413	702	14098	4459	236114	99503	55	15096	34901	70218		1399	157	1769	1045	102	25
130626	2001	10707	1428	16471	5101	241513	99606	56	22704	39258	67682	1650	951	193	1701	1212	142	25
130626	2002	8395	567	17047	5993	262877	114464	55.7	25106	39699	63027	226	1630	575	1919	1138	50	25
130626	2003	9323	607	18371	5724	305318	139763	56	25437	42729	56027	543	2057	617	1953	1223	225	25
130626	2004	8560	1176	23505	6519	366291	169012	56.4	23391	42592	49739	1063	2900	1944	2430	1201	293	25
130626	2005	7266	869	26377	7942	414041	203703	56.5	21804	40685	48556	4503	2816	1179	2825	1544	496	25
130626	2006	8335	510	32245	7853	423046	209789	56.8	21735	39717	38186	4287	4013	1870	2870	1842	798	25
130626	2007	8622	684	43933	12566	421780	179553	57.3	21831	35825	35276	6329	7443	7308				25
130627	2000	5344	355	11801	4168	132778	47862	52.1	27039	39864	66670	1573	2388	199	1421	673	93	25
130627	2001	5723	932	13846	4340	138676	49180	52.3	27177	33461	58886	1484	2077	244	1677	824	396	25
130627	2002	4796	129	17665	5308	154827	59908	52.6	30717	34831	53654	1662	3429	1027	2174	905	388	25
130627	2003	5178	81	20905	5273	171045	63653	53.1	34680	40199	49417	1939	4140	773	2455	895	1071	25
130627	2004	5406	74	22734	5884	199408	75356	53.8	35998	37170	45947	2560	4941	585	2734	1073	1097	25
130627	2005	5578	105	29164	6951	227008	92370	54.2	39806	35943	43217	7184	5256	535	4166	1349	758	25
130627	2006	6136	124	36504	7499	248053	110685	55	39033	33870	41905	8212	7989	584	4284	1433	1241	25
130627	2007	4402	110	43933	11024	264840	123558	57	41560	32176	42244	9640	11300	8050				25
130628	2000	6380	806	8973	3042	166053	97007	30.7	11686	21364	33221		783	214	807	606	246	25
130628	2001	6678	1584	10294	3314	178067	102650	30.8	13409	19592	31541		830	387	1026	610	403	25
130628	2002	5398	254	13210	3861	202381	124606	31	11190	23354	26176	212	1311	842	1796	917	60	25
130628	2003	5819	281	14938	4346	235084	147934	30.8	11352	22363	23186	212	1663	993	1692	903	340	25
130628	2004	6311	284	16656	4459	293760	191193	31	11036	21939	38811	212	1870	834	2177	855	270	25
130628	2005	7134	400	21877	4740	364865	249080	31.2	10838	21794	19410	2794	2815	881	2418	1307	1428	25
130628	2006	8634	465	27565	6033	419587	292914	31.5	11204	19239	18660	1805	2695	642	3289	1267	1842	25
130628	2007	10268	625	34613	7061	488302	346322	32.3	11328	10512	20359	3571	5911	5834				25
130629	2000	5531	332	7589	2679	154662	81815	24.5	9125	17761	33090	165	300	145	530	625	12	25
130629	2001	5860	398	8975	3631	171319	92316	24.7	9403	29692	41168		502	116	852	754	94	25
130629	2002	5134	102	11332	4378	180352	107466	24.8	9160	17780	25970	197	652	416	1050	816		25
130629	2003	5548	149	12446	4475	208229	121702	24.9	8902	16567	22497	197	997	688	1065	853	157	25
130629	2004	5323	181	13761	4908	252022	154383	24.7	9125	8558	18471	664	1321	650	1128	932	423	25
130629	2005	5820	149	16169	5544	263590	156530	25	9184	10390	16879	1786	1589	684	1318	1116	625	25
130629	2006	6601	194	22025	5252	289266	179810	25.3	9358	10694	15895	1326	1918	697	2250	1272	737	25
130629	2007	7925	231	28581	6672	318465	194029	25.7	9158	14022	15650	2296	4589	3730				25
130630	2000	5127	96	11158	2375	93293	43345	26.3	14322	13803	27797	545	2476	421	1615	630	464	25
130630	2001	5502	526	11890	2711	99077	48117	26.3	12913	12497	26618	520	2497	312	1767	971	557	25
130630	2002	4326	99	15036	3369	107944	54826	26.1	12375	12477	26633	648	3158	1226	2159	934	507	25
130630	2003	5176	103	17779	3726	144492	88439	26.3	11505	12675	26303	646	3614	953	2352	939	1322	25
130630	2004	7982	330	22714	4011	165488	103584	26.5	11505	12663	26300	646	4062	430	3401	1009	1045	25
130630	2005	11238	903	28054	5259	205200	135070	26.5	11718	12365	26000	5775	4275	371	4203	1223	1981	25
130630	2006	15396	1654	48020	6636	234967	155146	26.8	11892	18031	18515	1037	16352	9957	5639	1557	2057	25
130630	2007	20343	2602	51852	10232	265046	166430	27.2	12282	14460	19005	2563	9746	7017				25
130631	2000	2770	302	6048	1784	105835	34546	25.8	13418	21821	30904	884	650	142	767	529	18	25
130631	2001	3025	420	8004	2768	112726	37017	26.1	17636	21541	25999	852	927	140	1050	691	9	25
130631	2002	3005	99	12176	3207	119403	41696	26	17639	19172	23989	1070	2386	1471	1458	771	131	25
130631	2003	3262	80	11635	3543	135694	51548	26.1	15226	22173	18783	1323	2009	992	1824	708	203	25
130631	2004	3062	73	13153	3689	154908	60400	26.1	17302	17137	15616	1735	2005	753	2471	747	387	25
130631	2005	3078	73	16175	4907	173444	68262	26.2	20481	18856	14766	3997	2149	561	2897	876	306	25
130631	2006	3620	74	20618	4647	186172	77703	26	21648	16720	14540	3958	3624	233	2955	1015	146	25
130631	2007	5612	37	27147	6454	217045	95367	26.2	16261	13616	14766	4879	5359	4410				25
130632	2000	5548	842	8364	2536	168333	88379	40.3	13262	19206	45270	248	1016	116	1270	571	126	25
130632	2001	5965	1828	10209	3129	181141	95911	40.1	12527	20282	45415	258	984	133	2033	648	108	25
130632	2002	5554	313	13285	4083	198644	109455	40.3	12310	18664	48352	307	1240	250	2492	752	95	25
130632	2003	6003	251	15350	4418	214176	118974	40.5	12686	18437	32658	969	1335	267	2994	961	374	25
130632	2004	6374	236	17356	4879	248149	138560	41.1	11833	17961	32803	1346	1999	256	3043	982	542	25
130632	2005	6960	230	22600	5908	304927	183342	41.4	12143	19159	23917	4731	2000	234	4000	1131	416	25
130632	2006	8939	296	28970	6358	335037	207705	41.6	12081	22203	31334	4001	3119	216	4055	1562	1360	25
130632	2007	9130	246	35400	9875	382520	235788	42.2	11972	21162	23001	6048	5283	5229				25
130633	2000	7473	1437	14247	3652	166954	61462	54.7	16251	38492	67069	869	2664	293	1642	994	893	25
130633	2001	7185	1739	16933	4592	181829	61671	55.2	17102	38357	59599	1357	2448	300	2030	1006	1039	25
130633	2002	6462	409	21106	5334	195673	66128	55.7	16485	42834	51809	1600	3071	618	3045	1159	808	25
130633	2003	6948	318	22499	5956	223564	74057	54.4	19658	47944	53898	1768	3784	717	3230	1130	637	25
130633	2004	6832	310	26056	7703	271367	92089	54.8	20351	46484	48817	2240	4043	387	3958	1205	701	25
130633	2005	7035	311	32825	7735	320641	119438	54.9	20330	46657	44523	6270	5943	183	4873	1704	2299	25
130633	2006	7847	311	39733	8040	354966	143806	55.5	20805	43950	41844	7057	8418	251	4927	1875	1605	25
130633	2007	9221	361	56325	13493	410989	161070	55.9	20829	37859	41316	9309	13262	8563				25
130634	2000	4510	182	9016	2856	162658	71381	51.9	21109	33956	64256	1067	1585	219	1166	930	35	25
130634	2001	4587	293	12063	3966	179113	79723	52.4	22699	29896	64007	1359	1606	264	1790	829	219	25
130634	2002	3992	129	15054	4639	203957	94457	52.7	17897	28581	60810	1533	2363	336	1708	823	693	25
130634	2003	4337	74	16684	5287	222483	100384	53.2	20027	30876	50283	2314	2589	304	1966	1050	479	25
130634	2004	4683	56	16568	4999	259532	121144	54.6	19688	40703	45675	2730	3132	5	1825	899	200	25
130634	2005	5014	24	22833	7009	290800	135572	54.6	19671	37773	41554	7344	3784	162	2285	1149	396	25
130634	2006	6118	34	27027	7780	316452	155722	54.8	19067	33818	38693	7798	5283	139	2359	1136	641	25
130634	2007	7637	82	40830	12426	364536	173055	57.5	19970	33714	38524	9984	9116	6999				25
130635	2000	11156	2738	14334	4112	337268	197606	48	15065	42525	66234		790	270	1999	1027	19	25
130635	2001	11684	2122	16296	4882	345788	213037	48.2	14686	39147	61509		1364	290	2170	1170	211	25
130635	2002	9131	719	21320	5200	361532	227064	48.4	14372	36251	56457	100	1850	1058	2876	1001	112	25
130635	2003	9757	470	22130	5926	396652	241818	48.8	13997	41774	51721	100	2547	922	3198	1201	245	25
130635	2004	6371	539	22211	6256	442397	267526	49.3	13812	33545	47139	100	2592	590	3258	1286	852	25
130635	2005	7242	615	24350	6697	492162	294502	49.1	13662	31417	42971	1106	2296	359	3767	1232	406	25
130635	2006	8103	614	30295	6820	515818	296478	49.9	14617	29653	39059	1536	3590	136	3648	1385	612	25
130635	2007	8534	649	40706	11495	501046	277953	50.4	14732	26380	39971	3453	6169	6567				25
130636	2000	4668	446	9590	2635	130734	57571	29.3	13527	17506	31767	788	2313	101	1234	758	110	25
130636	2001	2746	408	8716	2286	92797	24201	29.4	13082	18678	29600	904	1735	137	1145	552	278	25
130636	2002	2925	62	10516	2469	98206	24512	29.7	13053	20529	23474	1107	1857	448	1297	737	471	25
130636	2003	3170	70	12474	2895	110786	34885	29.8	12765	16263	19766	1755	2274	353	1536	682	863	25
130636	2004	3259	78	15239	3525	141647	48394	30	12418	15265	17295	2312	2572	503	2393	745	1363	25
130636	2005	3009	86	19773	4926	162972	63781	30.1	11946	13396	15810	4800	2998	358	3269	1136	1049	25
130636	2006	3917	84	23323	5314	175553	73621	30.4	12904	16615	15766	4831	4773	181	2757	1164	457	25
130636	2007	4468	125	31467	7586	208320	90870	30.8	13705	16917	16952	6406	7652	5760				25
130637	2000	2096	86	5644	1737	82818	26979	24.9	6884	18694	29655	756	423	69	704	490	104	25
130637	2001	2247	162	6527	1962	92166	35109	25	7550	17066	25832	1067	638	104	826	623	25	25
130637	2002	2473	89	7831	2372	102062	45234	25	6799	20475	23728	878	724	116	1032	736	72	25
130637	2003	2699	80	9211	2556	119914	54359	25	7061	15767	19058	1011	1159	297	1151	607	254	25
130637	2004	2528	92	9684	2626	126735	43622	25.2	7426	17918	16950	1472	1146	295	1678	594	90	25
130637	2005	2435	82	13210	3825	147393	56027	25.3	6927	12634	15075	3367	1522	166	2377	745	155	25
130637	2006	2818	154	16048	3768	167240	70479	25.4	6995	12206	14009	3709	2055	133	2192	1006	412	25
130637	2007	3788	232	23062	5502	199145	81322	25.8	7073	10313	14627	4703	4986	4581				25
130638	2000	6002	1125	8285	2125	156019	89740	33	11030	23598	42616		719	215	2069	830	138	25
130638	2001	6353	1443	9753	2877	167894	96733	33.2	10972	17666	41945		626	665	1691	833	43	25
130638	2002	5209	280	12314	4014	181125	110182	33.3	10555	17500	38000	138	1026	348	2162	871	75	25
130638	2003	5635	253	13629	4074	203396	121222	33.6	10428	16166	32297	136	1474	524	2108	1025	422	25
130638	2004	5742	296	14193	4343	244636	150137	33.6	10333	19680	27980	136	1807	337	2333	965	137	25
130638	2005	6339	376	18357	5512	286655	180909	33.7	10373	19018	23876	2344	1731	382	3904	1102	427	25
130638	2006	7526	501	24791	6646	323956	211739	34.3	10494	16947	22032	2161	2580	417	3360	1276	943	25
130638	2007	9455	596	31723	8100	384790	247951	35.4	10802	16157	22091	3321	4557	5159				25
130681	2000	16251	2866	18637	4669	499067	213654	57.4	42690	42197	54326		1363	748	2070	1183	173	25
130681	2001	17885	1555	21867	5081	545576	223814	58.2	47004	45859	47196		2224	972	2228	1167	60	25
130681	2002	17493	960	27113	6065	596862	249038	58.8	45032	44662	41893	115	1618	686	3387	1439	225	25
130681	2003	18783	638	29149	7923	671822	276431	58.9	43433	44392	37126	112	2099	560	3746	1516	515	25
130681	2004	20927	722	35800	6859	769087	303489	59.4	45502	41452	35466	112	2763	841	4562	1691	305	25
130681	2005	27755	2443	50901	8456	854110	323546	59.7	46074	36123	34873	3780	3736	1746	6154	2753	2309	25
130681	2006	36797	1608	64451	10027	993809	410033	60.7	45636	31315	34533	187	5822	1228	6558	4097	1645	25
130681	2007	50256	1862	82770	14985	1151351	466481	61.9	45447	29033	35011	174	11806	11096				25
130682	2000	16218	1520	27607	10099	529943	174424	111.6	35161	74918	144000		2515	424	5158	1775	168	25
130682	2001	18326	2517	30535	11447	558132	172251	111.9	35119	76832	123500		2810	463	4932	1868	213	25
130682	2002	21216	585	38504	12599	613480	204217	112.8	32840	89541	113600	138	3404	835	6824	1935	189	25
130682	2003	23570	477	41880	12340	689393	244758	113.6	31279	73982	97900	138	3673	636	6417	1981	720	25
130682	2004	27388	1337	54588	16097	841946	334942	114.1	35575	98720	88000	574	3640	6908	7476	2240	424	25
130682	2005	26183	3898	60568	18320	987417	453110	115.1	35334	87783	81800	4353	6469	2536	9156	3606	361	25
130682	2006	27062	2907	76490	15851	1041877	502466	116	39590	89927	77500	225	10198	3590	11158	4985	762	25
130682	2007	27522	4354	92830	21222	1194747	564611	117.7	45962	74654	83300	5961	18907	20153				25
130683	2000	7663	726	11086	3275	232847	84555	39.1	14620	31483	43293		894	172	1666	633	31	25
130683	2001	8164	1373	13208	4179	242578	83950	39.4	15016	32177	40555		1590	209	1800	589	924	25
130683	2002	8019	222	17670	5497	248296	92769	39.5	15161	33330	36659	137	1486	676	2745	710	168	25
130683	2003	8706	203	18484	5344	273148	100277	39.5	15150	33800	32300	137	1795	691	1974	700	1180	25
130683	2004	9239	281	20505	5892	318287	120574	39.6	14742	33620	32002	137	1576	322	2024	702	958	25
130683	2005	8940	372	21406	5992	357886	147435	39.7	14728	27698	24467	680	2777	354	2016	1159	998	25
130683	2006	10084	408	29365	7065	387147	166457	40.2	14265	26044	22012	2880	3965	2029	2636	1411	1471	25
130683	2007	12001	483	39734	10524	460317	200036	40.2	13943	24978	22692	2562	6974	7660				25
130684	2000	13387	1405	15935	5383	410589	225797	55.2	38309	32974	73018		799	185	1868	1261	133	25
130684	2001	13760	1568	17835	6257	452872	246126	55.4	38691	31575	68572		1502	208	2169	1585	212	25
130684	2002	13210	374	21739	7113	507427	290291	55.9	35791	33205	60214	112	1256	266	2973	2024	136	25
130684	2003	14423	932	24789	7642	573807	333766	56.5	37958	39209	49166	112	1650	374	3267	1764	160	25
130684	2004	16529	1280	29021	9446	703128	426708	57	37980	41709	44406	112	1384	76	3444	2108	106	25
130684	2005	20643	737	37155	12390	841199	527736	57.2	34996	51420	37621	1435	2460	248	3835	2343	1726	25
130684	2006	18359	587	40093	11785	868613	523928	58	35521	25929	34426	944	3645	226	4160	3002	832	25
130684	2007	14904	731	44940	13176	838010	442137	58.8	35531	22845	33817	3435	7691	7857				25
130721	2000	5755	519	9702	2678	129820	41991	29.9	17879	14718	33401	230	1443	179	1003	852	352	17
130721	2001	6140	794	11877	3195	138963	44796	30	16733	16930	30085	270	1089	391	1547	1190	0	17
130721	2002	4397	55	14224	4249	148151	45760	30.1	16537	18514	27089	368	1283	429	1762	1099	0	17
130721	2003	5406	62	15671	4455	165907	44976	30	16480	19605	24140	388	1644	546	2032	1121	245	17
130721	2004	5983	122	19011	5025	195069	66133	29.8	16134	17484	20328	1527	2287	845	2605	1363	428	17
130721	2005	5997	13	23030	5536	229458	86739	29.8	14797	15679	18262	3385	3076	665	3126	1572	759	17
130721	2006	6370	169	26625	4539	254062	96189	27.8	13966	14859	17882	3937	4365	437	3153	1955	512	17
130721	2007	8617	192	39962	8612	293037	106522	30.1	13711	13990	17593	5166	11254	7673				17
130722	2000	2107	163	10212	2691	79022	19410	37.2	14446	13350	33148	1740	3288	251	1664	630	120	17
130722	2001	2189	610	11297	3291	87205	21784	37.2	14263	16944	32327	1562	3254	204	1785	728	42	17
130722	2002	2088	66	13993	3968	99346	20609	37.1	14076	20122	30717	1830	3411	275	2011	758	0	17
130722	2003	2427	65	16600	3915	131061	23872	37.2	11421	21886	28768	2673	3586	601	2482	805	458	17
130722	2004	2780	103	21586	5043	172856	33908	37.2	12786	19680	27248	4125	5441	545	3573	1030	400	17
130722	2005	4112	289	27035	5524	201419	48066	36.6	10968	23693	24183	6271	6587	533	4071	1487	1014	17
130722	2006	6107	363	35564	5685	247837	85706	35.5	11076	24169	22096	6800	8601	675	5219	1832	3189	17
130722	2007	10031	734	47629	10061	314822	118601	35.6	10638	24092	21241	5491	14109	7112				17
130723	2000	965	22	8292	2298	63401	18068	28.3	10104	8584	25665	1671	2895	197	797	336	120	17
130723	2001	912	25	9385	2632	64812	19269	28.3	10495	12910	22368	1519	2687	237	1067	478	32	17
130723	2002	1116	2	11215	3251	67752	19311	28.2	10062	14432	19455	1838	3006	336	1193	505	0	17
130723	2003	1194	9	13057	3344	83014	15463	28.1	9067	28230	18262	2777	3304	550	1651	491	431	17
130723	2004	1140	4	15841	4096	98136	17245	28.1	9109	14361	17076	3500	4754	480	1916	580	745	17
130723	2005	1041	14	19380	4692	120567	23685	28.1	9389	10368	15946	5127	6002	519	2505	659	1164	17
130723	2006	1770	34	24802	4881	129922	26075	28.2	10533	12546	14947	6633	5844	404	3065	975	929	17
130723	2007	2238	40	33269	7643	151402	32128	28.1	9441	11517	14473	7330	10355	6426				17
130724	2000	936	9	6944	1469	43061	8820	23.1	10853	9086	22207	1580	3089	183	1063	391		17
130724	2001	796	63	7977	1955	42982	8582	23	10041	11522	19858	1441	2793	148	1034	383	232	17
130724	2002	1083	21	10147	2595	47212	8833	22.9	10124	12463	17370	1751	3111	206	1710	596	3	17
130724	2003	1216	6	12194	3015	61603	8511	22.6	7075	12002	15496	2608	2749	308	1889	531	427	17
130724	2004	1497	1	15018	3694	71269	10782	22.5	10046	10927	15493	3472	4789	363	2239	838	274	17
130724	2005	1383	4	18569	4159	90532	13408	21.8	7152	9539	14465	4884	5941	254	2599	878	1209	17
130724	2006	1597	19	21753	3984	103803	15454	21.9	7529	8726	11769	5605	5650	160	2950	1017	1080	17
130724	2007	2583	49	28191	6731	120110	18983	22.2	7632	9015	13546	6826	9825	4766				17
130725	2000	1253	27	7138	1748	36436	6125	19.1	10232	5857	19307	1500	2717	124	858	378	255	17
130725	2001	1157	59	7963	1969	36408	7638	19.1	9156	8443	17704	1355	2513	232	973	494	2	17
130725	2002	1069		9132	2405	42858	8315	19.2	8713	9742	15911	1544	2863	414	1028	415	0	17
130725	2003	1181		11276	2554	53881	9343	19	9174	10604	14620	2304	3276	405	1069	455	542	17
130725	2004	1096	2	12998	3481	65934	11169	18.9	9275	7882	13240	3009	4398	417	1389	504	331	17
130725	2005	1126	7	16143	3926	74444	13700	19	9300	7501	13049	4505	5418	417	1893	580	1272	17
130725	2006	1628	8	19595	4107	88768	17737	19.2	8188	9040	12034	5107	5645	319	2329	743	252	17
130725	2007	2275	19	27133	6262	107000	24829	19.3	7939	7336	11854	6064	8549	5678				17
130726	2000	6378	539	11991	3217	197577	69588	46.1	24156	21427	51628	330	2802	471	1573	793	0	17
130726	2001	5791	830	12662	3715	184019	68468	46.1	23073	23380	50366	378	3040	732	1615	623	103	17
130726	2002	4629	86	17309	5423	198838	70793	46.1	21836	26024	47958	575	2913	982	1969	917	0	17
130726	2003	5198	104	19163	5791	217597	75368	46.1	22087	26539	44881	745	2737	294	2429	786	505	17
130726	2004	6125	74	22922	6452	265661	97335	46.3	22376	21997	43206	2647	4149	480	2760	899	900	17
130726	2005	7902	125	30339	7196	321280	126188	46.3	22524	24772	41485	2381	5585	677	4037	1235	1265	17
130726	2006	10927	127	36930	7569	369629	140605	46.3	23587	24455	39308	4923	7575	171	4811	1881	688	17
130726	2007	15170	228	63631	14918	457052	180120	46.7	23660	25570	38434	2023	11049	8497				17
130727	2000	3743	758	8659	2147	98193	41383	27.6	17420	17762	27068	360	2111	236	1155	590	154	17
130727	2001	3471	880	9513	2635	102555	41293	27.5	17366	19991	25990	400	1595	154	1213	666	41	17
130727	2002	2103	46	10357	2792	110029	40844	27.5	17271	18660	27451	577	2003	396	1244	671	3	17
130727	2003	2656	44	12398	3172	129944	43436	27.4	17937	17033	29154	865	2057	618	1385	756	539	17
130727	2004	3143	49	17220	4711	165446	49899	27.6	17007	14745	27573	2623	3072	543	1757	695	1090	17
130727	2005	5579	65	24253	4876	188291	58783	27.5	17004	16099	25987	5138	4131	542	2465	916	1263	17
130727	2006	6290	119	29547	4853	240415	66990	27.5	16434	15847	25016	5999	6027	271	2733	972	1383	17
130727	2007	9386	126	38177	8772	276163	78792	27.6	13558	14750	24096	7171	8726	4492				17
130728	2000	2058	39	7243	1467	66821	24069	24.7	14410	13102	27277	710	2301	150	957	441	280	17
130728	2001	1830	85	8197	2451	62136	20480	24.6	14407	13823	23983	1134	1595	215	1045	477	2	17
130728	2002	1865	13	11116	2540	73667	15747	24.6	13691	14496	20953	1555	2344	314	1679	475	0	17
130728	2003	1902	13	13133	2681	85405	16842	24.6	12630	15275	17666	1981	2787	424	2094	588	462	17
130728	2004	3048	7	17341	3287	110642	25167	24.3	12266	14076	16205	3526	3734	472	2769	678	506	17
130728	2005	3993	28	25083	3768	126494	30423	24.2	12522	11240	15078	6677	5043	468	3830	948	2006	17
130728	2006	4533	48	28610	3880	139760	32542	24.3	12371	9720	14752	6133	6135	205	4884	1082	1349	17
130728	2007	8319	38	41083	6997	162308	34242	24.4	12156	9381	14530	8215	10307	5804			0	17
130729	2000	2380	571	6947	1846	57077	26738	21.9	10341	12856	23618	550	2114	255	1287	399	1	17
130729	2001	2926	577	9539	2872	56999	24752	21.9	10122	14630	20814	642	2057	388	1862	638	7	17
130729	2002	1768	57	10600	3339	65188	25390	22	9486	15578	18793	786	1908	225	2222	506		17
130729	2003	1920	56	11764	3727	78672	29335	22	9186	14984	17422	1300	2185	573	2383	523	350	17
130729	2004	1632	77	14850	3799	106120	39372	22	9336	13381	17042	2031	3756	443	2387	604	460	17
130729	2005	3187	100	19093	3817	128425	50149	22	10358	11321	16371	4236	4222	457	3489	805	631	17
130729	2006	3518	182	23555	3805	158286	63390	22.1	11059	11053	15860	4668	4843	191	3552	1109	1564	17
130729	2007	5693	232	30598	5984	181581	75183	22.4	11995	11019	15557	7719	8328	5748			0	17
130730	2000	6976	1011	9880	2645	199284	76856	33.2	22885	16846	38693	70	953	265	1649	766	0	17
130730	2001	7851	1851	11892	3452	221158	82644	33.4	22346	19272	34229		1357	299	1889	778	5	17
130730	2002	5497	192	13951	3960	240801	84647	33.9	20538	22403	29996	100	1817	367	2375	896	0	17
130730	2003	6634	235	17341	4566	270974	92271	33.8	19326	24378	25957	50	3127	605	2963	1057	389	17
130730	2004	7700	260	22426	4958	320213	106695	33.8	18143	25120	23807	1911	3690	608	3311	1238	710	17
130730	2005	11109	1275	29731	5892	373974	128463	33.9	17009	23786	22242	3756	2952	998	3544	1919	5082	17
130730	2006	13779	2175	40920	6531	441735	155841	34.1	16987	21770	22353	556	5659	793	4437	2588	6420	17
130730	2007	22921	2596	53009	10283	526887	190345	34.3	16138	20948	22341	619	11286	7731				17
130731	2000	3556	302	9080	2197	130131	42955	33.1	23862	18068	35570	410	3121	247	1601	480	339	17
130731	2001	3434	457	12015	3022	136382	46495	33	22908	21988	31602	492	3934	324	1619	490	884	17
130731	2002	2773	7	12980	3111	144838	49199	33.2	21699	24756	27167	790	2984	789	1704	556	343	17
130731	2003	3356	27	15835	3483	161201	55240	33.1	22364	24709	24156	1066	4931	1123	2060	718	394	17
130731	2004	3546	40	20183	4091	203662	66487	33	22467	21231	23283	2512	5708	897	2626	864	1511	17
130731	2005	4457	135	30280	4600	236452	77293	33.1	22292	17357	22079	4602	7083	1032	3449	1210	7219	17
130731	2006	5405	121	31960	6309	259785	87300	33.3	21889	17236	20435	4876	10573	483	3717	1394	3958	17
130731	2007	6103	150	39075	8121	296786	91558	33.7	21916	18119	20357	5777	11425	6715			0	17
130732	2000	4355	1842	9341	2288	88633	30115	28.1	13376	10514	22438	500	2500	223	1371	563	190	17
130732	2001	3499	627	10143	2551	88462	31826	28.2	12557	10708	20045	570	2186	260	1889	597	3	17
130732	2002	2370	66	12336	3191	101905	33231	28.4	12456	11459	17999	806	2944	486	1965	683	0	17
130732	2003	2841	37	13359	2983	109064	36090	28.5	11044	12103	16772	1159	2948	427	2171	654	518	17
130732	2004	4210	13	18399	4215	132220	45913	28	10499	11069	15672	2510	4827	386	3055	737	826	17
130732	2005	7614	14	27285	4636	155725	57048	28.1	11275	7003	15170	4777	6048	492	4237	933	2567	17
130732	2006	14025	25	39166	6771	171651	64619	28.5	10970	9287	14824	4391	7513	551	6091	1560	1856	17
130732	2007	22900	45	51919	8744	218473	84004	29.3	11049	6532	14879	5880	11043	7448				17
130733	2000	1507	610	4695	1035	44447	23251	12.3	10192	4011	12556	420	1599	80	644	421		17
130733	2001	1389	202	5419	1206	45870	24542	12.3	9970	4215	11026	736	1489	102	841	473	30	17
130733	2002	992	34	6837	1554	49589	25631	12.3	9870	4168	10036	978	1987	125	1148	481	0	17
130733	2003	1303	38	8098	1672	58978	28361	12.3	8691	4222	9851	1316	1179	110	1230	511	385	17
130733	2004	1711	42	9975	2137	69972	36118	12.3	9901	4370	9464	1864	2465	129	1517	733	166	17
130733	2005	2673	104	12890	2303	86437	42973	12.3	9850	4513	8709	3153	3396	133	2336	709	546	17
130733	2006	5215	125	19699	2823	104697	54819	12.4	8823	5041	8173	3180	5954	225	3638	1207	589	17
130733	2007	8070	177	25063	3443	122247	61098	12.4	8973	5459	7974	4079	7453	3335			0	17
130821	2000	5925	735	12103	4530	168874	70350	44.7282	22733	36966	46269	866	2419	233	1997	776	250	11
130821	2001	7684	2243	19553	5931	186906	77022	47.008	21034	36957	40807	802	2294	334	2852	946	3478	11
130821	2002	5148	224	23874	6284	207465	89357	47.1	36280	37832	36551	1171	3122	428	3136	1213	3846	11
130821	2003	5687	273	25510	7274	231138	102716	47.3	18661	36208	33304	2092	4353	539	3946	1298	2282	11
130821	2004	6064	295	30869	8694	286702	128204	47.2	17687	23199	31181	4224	5042	357	4608	1867	2857	11
130821	2005	12386	704	45512	10686	341444	156281	47.5	25840	27809	29232	5096	8217	537	5663	2428	7404	11
130821	2006	19518	883	58025	13025	406211	196064	47.6	26487	16172	27510	4626	10073	834	6140	3422	3589	11
130821	2007	27380	1635	69548	19532	515939	265017	45.1	28115	24030	25863	3743	15663	3045				11
130822	2000	4737	238	10359	3410	146579	56947	30.386	37228	29377	21647	701	1868	170	1788	785	0	11
130822	2001	5436	368	16017	4963	160425	59065	31.7012	20647	23402	22707	628	2213	783	2199	960	3118	11
130822	2002	4684	26	20913	4324	179046	75622	31.8	16821	21744	23882	898	2263	767	3825	1033	5529	11
130822	2003	5501	27	23143	5563	210851	98323	31.8	17119	19070	22664	1340	1947	446	4804	1612	3629	11
130822	2004	5792	40	25562	6496	261093	130559	32	16589	16718	21991	2381	3607	125	5157	1768	2948	11
130822	2005	7768	114	32904	7210	337786	175588	31.8	16025	14552	20431	6122	3804	494	6386	1120	4210	11
130822	2006	10614	214	40671	8079	411771	209603	32.1	16327	13743	19571	2391	4676	413	7037	1343	3949	11
130822	2007	13829	409	52029	11480	516632	280586	32.3	17198	14554	19322	2790	10437	3310				11
130823	2000	3705	252	12398	4651	136540	47631	45.9	26823	28893	41772	1296	3549	219	1788	686	180	11
130823	2001	4527	181	18677	6747	170813	51328	46	25149	25746	39314	1847	3062	318	2541	991	3180	11
130823	2002	4026	32	22944	7878	186956	63392	46.2	22572	30125	37983	2415	3247	597	2909	966	3798	11
130823	2003	3837	65	23534	8298	204193	78413	46.3	22456	29262	37390	3793	4612	716	3192	1119	1833	11
130823	2004	3940	123	29812	9587	262874	97162	46.4	20781	28578	37008	5367	4863	511	3506	1356	3658	11
130823	2005	8605	556	44917	14672	331191	131221	46.4	22026	27138	35908	11532	6968	181	6272	2388	3534	11
130823	2006	14562	523	58770	16680	406030	162644	46.7	21117	25449	34571	7548	8134	507	6983	3307	3420	11
130823	2007	15605	671	65517	19413	522955	236323	47.1	21203	25741	33044	7686	12496	3571				11
130824	2000	2921	96	9745	3230	125905	37196	30.9673	10926	27580	21407	1086	2983	123	1297	541	260	11
130824	2001	3363	141	17278	3965	134484	36976	33.3921	11552	25342	20690	1316	3377	173	1957	1063	5530	11
130824	2002	2829	16	20974	4938	140585	40011	33.6	10574	22678	20272	1846	3382	352	2382	604	6550	11
130824	2003	3446	21	21858	5939	160300	56561	33.6	10335	16831	24405	2810	3769	517	3184	910	4252	11
130824	2004	6066	154	30295	7594	238721	103905	34	10486	16142	24664	4743	3939	439	5103	1233	5985	11
130824	2005	10015	537	37426	9640	297582	138719	33.3	10052	15280	24009	10968	4675	203	5664	1094	3863	11
130824	2006	16301	1425	49115	13585	388667	203381	33.6	10305	17207	23644	3117	7208	114	6702	1644	2928	11
130824	2007	23709	2630	68403	22134	580722	361590	32.6	10219	16969	22736	3117	10928	2976				11
130825	2000	3482	160	11289	3877	125210	29264	41	16920	33927	32663	2042	3211	217	1430	556	70	11
130825	2001	3727	251	17861	4619	136013	31529	41.4	16596	34470	30349	2124	3384	268	2091	772	3859	11
130825	2002	2214	24	20113	5890	145398	34398	41.6	15158	30377	35817	2809	3575	688	2728	780	3916	11
130825	2003	2862	20	21068	6960	162456	44284	41.6	14468	28395	33511	4497	4540	897	3154	803	893	11
130825	2004	3504	54	27306	7669	209041	61596	42.3	14713	26564	32021	5646	5529	976	4002	948	3532	11
130825	2005	5040	49	37142	9522	257847	88462	42.7	14417	21360	30836	10862	6637	603	6449	1676	3911	11
130825	2006	8375	283	48437	12481	307387	115236	42.3	14676	24614	30307	9611	8139	720	7049	2303	3412	11
130825	2007	12583	660	64245	18451	398259	166140	42.5	14697	19993	29756	10379	12036	4661				11
130826	2000	4010	466	12753	3483	142452	47491	37.4	18170	29530	26018	2080	3620	225	1899	873	0	11
130826	2001	4313	858	21121	4314	148931	49824	37.7	17537	30154	24431	1501	4567	618	2382	1122	6284	11
130826	2002	3503	81	30186	5333	166518	55273	37.9	16932	31866	23628	2024	4550	710	2943	1138	12098	11
130826	2003	4227	89	26931	6135	194932	64383	38.1	16453	26409	25923	3095	4481	861	3040	1245	5729	11
130826	2004	4320	86	35531	8087	242349	74097	38.1	16296	25076	26563	4420	7474	882	3306	1288	9806	11
130826	2005	10069	801	49731	10599	300534	114368	38.2	15440	22471	27717	8287	14605	764	4969	2409	6887	11
130826	2006	14425	1004	58549	11108	363080	146807	38.5	15128	23649	25702	8063	11398	1128	9874	3068	4265	11
130826	2007	23183	2018	71368	15615	469573	208473	38.9	15526	22368	25960	6481	17129	3322				11
130827	2000	2779	425	8900	2509	75445	28198	23.1	15755	17913	25935	909	3401	141	1129	444	0	11
130827	2001	4013	846	14431	3875	99822	36509	23.2	14714	15775	23422	948	3162	185	1748	651	3233	11
130827	2002	3870	123	18893	4716	110942	43320	23.3	14349	16696	21134	1427	3808	356	2132	650	3725	11
130827	2003	4603	91	18871	5491	162822	87314	23.4	14308	15913	18500	2251	3674	889	3103	722	1369	11
130827	2004	12226	876	34438	7525	332851	227813	23.4	15467	15434	16530	5828	3985	1736	4428	1391	2371	11
130827	2005	16805	1350	47453	10166	485068	358977	23.5	16818	16603	14872	15474	4316	1277	4740	2064	3013	11
130827	2006	23915	2075	56923	11565	615066	461395	23.7	17598	13417	13765	2311	5828	1345	5131	2959	2389	11
130827	2007	30432	3320	72282	16521	790309	597231	24	17745	12375	13837	2311	9212	3604				11
130828	2000	3781	58	13368	3704	176547	52081	51.2	36529	28154	47551	1929	3610	202	2337	999	180	11
130828	2001	4578	100	23375	5508	177096	50982	51.5	41209	30761	41011	1991	4344	288	3103	1164	6247	11
130828	2002	4132	18	29242	7619	186670	53120	51.6	21317	33750	37823	2620	4803	1060	3623	1053	8557	11
130828	2003	3974	28	25556	7984	195565	60193	51.6	20126	34994	35956	4265	5980	940	4487	1239	1618	11
130828	2004	3122	38	32087	8321	223174	65649	51.9	18573	32840	35814	5286	7119	1028	5611	1397	4902	11
130828	2005	3256	52	38365	9483	239939	62130	51.8	18857	25022	34970	10168	7008	613	6550	1609	5474	11
130828	2006	4545	217	50017	9500	267076	67757	52.2	18275	30508	34939	9928	10848	620	6296	1616	5557	11
130828	2007	6364	290	61801	16907	328210	84096	52.6	19817	27772	34463	10972	16855	3858				11
130921	2000	13255	1429	16786	5523	568281	264394	64.303	30934	46727	89570		1109	323	2197	998	64	16
130921	2001	14904	2333	22860	7616	594984	277769	65.0931	28998	39509	80022		1450	347	3141	1275	463	16
130921	2002	12815	337	26440	9367	640357	300284	65.4	26204	43640	68504		2374	639	3945	1831	448	16
130921	2003	14012	233	29471	10060	740060	389213	65.9	25143	47874	58855		2417	565	4993	2152	450	16
130921	2004	15555	231	31896	10614	861422	452786	66	25243	46915	49309	-247	3006	812	5706	2622	869	16
130921	2005	16982	216	34827	12600	1002267	528914	65.8	24825	43623	41629	1590	3904	757	5590	2537	418	16
130921	2006	19575	348	50620	13422	1135107	591684	66.4	24822	37484	38706	4996	6702	538	6241	3111	1055	16
130921	2007	23394	550	69394	20696	1292043	673334	67.2	23768	33590	39004	10704	9057	2424				16
130922	2000	7811	1506	11252	3227	309507	168069	38.2221	17405	22819	51338		1321	332	1658	985	584	16
130922	2001	8915	2216	13680	4927	344601	191426	38.7252	18733	23992	50507		1228	337	2232	943	401	16
130922	2002	5704	280	17147	6045	365787	207144	38.9	20117	27968	44390	112	1497	620	2497	1125	260	16
130922	2003	6321	223	18696	5436	425331	231933	38.9	17980	30729	37749		1920	488	2454	1072	377	16
130922	2004	6459	309	21351	6046	499992	259852	39	18941	30286	33149	1686	2654	732	2392	1430	361	16
130922	2005	9922	355	29288	7503	576312	295710	39.4	18959	29488	29104	2940	3644	790	4113	1927	476	16
130922	2006	9424	757	38658	8558	657572	337207	39.8	19331	27354	26345	5165	6457	362	4595	2243	371	16
130922	2007	11731	948	45979	12950	801168	414092	39.9	22503	22746	24802	7693	7019	5761				16
130923	2000	7131	994	12388	3917	209295	98780	34.3822	16149	18747	45767	690	2604	286	1430	562	251	16
130923	2001	7319	1109	15837	4385	225514	107515	34.3631	16783	18566	43719	1101	2051	300	1891	814	586	16
130923	2002	5096	153	16503	5784	247066	122229	34.5	16374	20806	38054	1117	2506	494	2325	1142	542	16
130923	2003	5274	110	18518	6273	292222	134112	34.7	16634	21583	31556	1457	2735	426	2213	1091	880	16
130923	2004	4590	99	20795	6962	354533	160472	35	16841	23125	26105	3060	3510	689	2605	1242	535	16
130923	2005	4239	320	25038	7610	414800	198970	34.9	16545	21832	21884	5959	3818	563	2789	1402	1015	16
130923	2006	5674	731	33916	9178	499653	251021	35.4	16800	20095	19838	9035	5364	500	3591	1753	1009	16
130923	2007	7624	773	46206	13026	556923	251913	35.7	15549	18813	18641	10987	8285	3475				16
130924	2000	2584	107	8910	2609	81309	41414	19.7905	10400	12800	28950	506	2016	222	1511	569	224	16
130924	2001	2510	238	10441	3050	81057	38722	21.2058	10162	13908	26774	651	1901	243	1731	666	592	16
130924	2002	1872	28	10496	3228	85814	41852	21.3	9833	14386	23927	999	2060	394	1820	746	218	16
130924	2003	2084	14	12010	3131	95659	45133	21.5	10100	15552	20773	1294	2526	275	2215	836	516	16
130924	2004	2341	19	14138	3513	110008	48091	22	10886	16940	18952	2173	2531	473	2508	972	623	16
130924	2005	2622	25	18278	3688	123209	48056	21.6	10448	16218	17491	4346	3969	350	2655	1199	1081	16
130924	2006	3464	36	23371	4458	141076	57510	21.9	11476	14760	16341	6177	4891	236	3187	1735	603	16
130924	2007	4569	56	28437	6386	158098	63100	22.2	14116	12557	16208	7078	6454	1870				16
130925	2000	3861	126	11956	4174	167623	67037	40.2949	15036	21820	60706	2636	2045	278	1193	973	206	16
130925	2001	4432	285	14468	4566	179500	72232	40.3445	15166	22111	58967	3297	2034	254	1454	1261	443	16
130925	2002	4056	35	17690	5432	190010	81617	40.5	15432	25696	54732	3541	2487	505	2624	1391	546	16
130925	2003	4260	42	19285	6042	221088	97737	40.7	15104	29068	48879	3472	2758	295	2381	1293	387	16
130925	2004	4179	116	22536	6544	266515	117186	40	16663	31425	42485	4419	3485	426	3451	1632	581	16
130925	2005	3993	153	28400	7974	309446	147872	40.7	17307	31590	36724	7083	5311	419	3985	1592	755	16
130925	2006	5207	242	38784	8291	376218	205025	41.5	16983	30389	32701	10013	11016	340	4369	2332	559	16
130925	2007	7894	360	48676	11764	477533	284382	42.2	16976	26602	30155	12876	9029	3479				16
130926	2000	4060	387	8781	3418	202895	86547	32.5263	14753	22385	51650	259	893	181	1374	739	174	16
130926	2001	4220	704	10424	4112	207571	88525	32.2882	13999	23214	43970	669	843	174	1922	753	169	16
130926	2002	3491	96	12238	5676	215751	94620	32.5	14133	26096	36617	876	1557	319	2236	809	254	16
130926	2003	4578	122	15594	6611	257950	113153	32.5	13431	25594	29694	1482	1970	267	3058	937	400	16
130926	2004	5928	142	20809	7373	363207	137004	33	13270	25770	23696	4624	2616	365	4517	1295	371	16
130926	2005	8421	260	26859	7708	539011	248703	32.5	12918	26941	18445	7923	3047	469	5344	1430	1432	16
130926	2006	13803	329	41847	8447	700934	305622	32.9	13092	21729	15323	8561	8862	307	5959	1737	6240	16
130926	2007	12635	293	37910	12373	658194	314146	33.4	13096	21027	14931	7727	6625	2255				16
130927	2000	4929	345	11778	3895	159932	66251	33.7925	14328	22010	41149	1603	1390	244	1642	1036	180	16
130927	2001	5141	748	13693	4840	174533	69491	34.5756	14428	23214	45112	2464	1544	243	2098	956	209	16
130927	2002	4463	111	18056	6988	180191	79367	34.7	14381	23055	41492	2567	2178	364	3235	1321	410	16
130927	2003	4786	78	21390	7220	220618	92205	34.8	13887	26239	26563	2648	2066	305	3952	1480	601	16
130927	2004	4631	81	23517	9311	263828	115121	35	13636	29761	31558	3348	2430	313	4324	1520	764	16
130927	2005	4089	102	27991	9602	273616	108583	35.4	12607	29146	27155	6001	3157	415	4700	1653	983	16
130927	2006	4775	157	35422	10647	320466	131176	35.7	12497	27827	24337	7660	6675	259	5701	1900	754	16
130927	2007	6467	232	43169	14816	354315	138819	36.1	12771	22963	23416	9554	7870	2443				16
130928	2000	4278	259	8642	2997	175802	58472	27.8683	14272	17037	29380	1004	1220	189	1254	738	89	16
130928	2001	3444	287	9946	3420	187370	63796	27.7593	13223	18403	26805	1191	1088	189	1490	727	411	16
130928	2002	4431	58	12449	4607	202873	70512	27.8	12608	20099	23837	1621	1413	347	2121	870	204	16
130928	2003	4572	55	15315	4943	227910	72512	27.9	14714	20796	20609	1591	1752	315	2332	1107	1050	16
130928	2004	3980	40	16830	5883	254911	85943	28	14431	19560	18172	2555	2571	503	2903	1228	224	16
130928	2005	3217	72	21691	7079	274932	84393	27.8	14377	17371	16141	4618	3333	561	3206	1379	1980	16
130928	2006	3540	116	26875	6830	304524	94466	27.9	14444	15541	14974	6530	5400	344	3856	1452	1088	16
130928	2007	4588	133	32342	9995	331048	86961	28.2	14799	13674	14732	8135	6173	1854				16
130929	2000	7153	134	14547	5547	258058	130693	54.1998	17680	31840	81854	986	1738	213	2199	974	261	16
130929	2001	6053	523	15536	5463	273658	130984	55.9041	17983	34530	73861	989	2164	225	2588	1010	267	16
130929	2002	5525	111	18598	6619	294525	146261	56.3	16554	38805	66383	1307	2674	416	3667	846	871	16
130929	2003	5790	91	21427	7376	346535	177995	56.7	16452	39925	57214	1635	3344	294	4401	1234	517	16
130929	2004	5609	113	24309	9704	409627	210627	57	17126	40403	50580	3536	4055	437	5022	1421	759	16
130929	2005	5158	115	28703	9614	500016	250153	57.2	17059	38874	44064	5796	4816	329	5684	1802	1148	16
130929	2006	6092	167	42351	9482	601378	290824	56.6	16798	37379	39289	8812	9086	171	6849	2143	1879	16
130929	2007	7804	211	54037	15568	727125	333031	57.8	13522	36348	38390	11095	11995	3093				16
130930	2000	2487	257	7292	2308	94374	56686	18.13	10028	14709	25322	313	1826	115	1123	468	321	16
130930	2001	2449	239	8919	2347	87847	49779	18.58	10488	11855	26287	679	1866	123	1597	744	338	16
130930	2002	1744	45	9802	2931	93842	54186	18.63	9957	12198	24516	1112	1918	232	1967	732	245	16
130930	2003	1927	57	11918	3066	112852	63646	18.72	9936	12385	22479	1245	2375	157	2260	801	564	16
130930	2004	2256	102	14851	3833	142824	84338	18	9122	11927	20359	2590	3001	194	2610	960	1317	16
130930	2005	2920	161	18996	4252	180030	112007	18.65	9356	12042	18369	4776	3367	351	3363	1376	1261	16
130930	2006	3921	272	25922	5173	227231	136900	18.89	9044	11415	16921	6923	5970	1212	3963	1635	522	16
130930	2007	5965	333	29519	6862	271392	166050	19.41	8685	10495	16427	7984	4811	5221				16
130981	2000	9748	809	15847	5259	292407	129132	55.0849	38474	32983	71178	625	1372	653	2020	1087	10	16
130981	2001	10194	1361	18795	5841	315869	139393	54.8448	36952	33105	59864	1337	1607	702	2236	1395	108	16
130981	2002	8039	221	22865	7880	352213	161085	55.3	36561	36497	53747	1274	2600	1448	3332	1551	318	16
130981	2003	8314	158	24712	8367	424126	205959	55.7	32870	37961	46675	2010	2646	1138	3929	1663	281	16
130981	2004	8000	224	28327	8986	577327	289820	55	30975	38362	41412	3816	3435	1715	4332	1908	371	16
130981	2005	9683	270	37135	10454	799505	435759	55.2	31554	35492	35602	5550	3653	1465	5359	2918	138	16
130981	2006	9857	303	43088	11232	888115	463344	55.8	31231	32792	33412	8408	5888	478	5967	3095	871	16
130981	2007	12991	512	59532	18584	1039305	551512	56.5	30371	30850	33873	11171	8584	5198				16
130982	2000	22159	614	23471	4020	702348	438797	76.8927	26324	52678	98227		1240	360	3789	2146	610	16
130982	2001	28596	943	33615	5810	765692	479076	60.8932	29527	46092	85000		1373	411	4891	2573	741	16
130982	2002	28632	165	43074	10101	841578	524488	61.7	26886	65346	84011		1613	508	6508	3248	877	16
130982	2003	33360	244	49119	11326	1023439	662618	64.9	25166	66820	68234		2377	545	6886	2934	874	16
130982	2004	42928	340	57505	12596	1266998	818505	65	25158	65249	57347	3204	2634	563	7451	3364	1936	16
130982	2005	70617	1040	71883	13734	3013859	2441778	78.8	100178	59805	49223	3202	4029	977	7919	3871	4204	16
130982	2006	88928	1394	91016	16388	3645896	2911422	79.7	97488	53699	44468	124	5125	621	9494	5355	5088	16
130982	2007	107422	2070	103508	28186	4067322	3209786	81	93837	48458	47042	124	9867	4525				16
130983	2000	11523	326	14115	3760	498251	300587	48.3121	29952	23604	54568		2349	422	2040	1324	299	16
130983	2001	12371	971	17711	4982	510966	305522	40.7187	29023	31959	64013		2992	404	2293	1501	490	16
130983	2002	8690	400	21654	6179	527181	317536	40.7	28972	36742	58766		3216	516	3064	1677	1639	16
130983	2003	9305	123	26275	6753	593880	351831	41	28163	40559	52916	102	3421	490	4170	1957	2492	16
130983	2004	10875	179	28405	7630	689990	416891	42	28431	40055	49397	801	4197	660	4571	1849	1224	16
130983	2005	20878	416	36543	8790	715999	343037	41.7	29293	34323	40383	2455	5189	912	6443	2556	1506	16
130983	2006	27007	682	46339	9231	978998	486422	42.1	28802	37479	45826	2882	9288	698	8201	2950	1249	16
130983	2007	34785	1306	64393	13206	1107768	517951	42.6	28836	36226	44044	3498	12817	7862				16
130984	2000	11075	1211	15132	5111	634706	339683	75.7635	26141	46179	107633		1640	309	2248	1330	178	16
130984	2001	12200	1358	19135	6745	650853	329281	76.271	26347	51339	94097		1569	395	2697	1372	130	16
130984	2002	12053	253	27296	9644	697660	351487	76.5	25349	56064	79464	50	2020	414	5275	1794	227	16
130984	2003	12609	180	32250	11276	794513	421988	76.7	26744	65663	76524	244	2331	426	5842	1808	1021	16
130984	2004	11470	293	35560	11675	946582	521549	77	27246	63750	57053	893	2672	1317	6546	2187	603	16
130984	2005	13172	380	38698	13099	1041159	584856	77.1	26625	57384	44866	2170	3208	1323	5744	2278	640	16
130984	2006	14009	417	50666	12976	1070112	595138	78.1	26999	44554	39405	4654	6258	107	6923	2466	1062	16
130984	2007	16869	543	71524	21836	1180812	648700	78.9	28381	36155	40099	6917	9283	7940				16
131022	2000	5515	894	9656	3051	289212	103524	39.3	15575	27604	58590	80	1217	204	1287	800	97	10
131022	2001	6150	1742	12062	3855	322067	119561	39.4	15327	30360	51700	734	1072	284	1450	948	115	10
131022	2002	6015	324	14463	5353	346998	128495	39.5	15381	32913	43735		1382	342	2109	992	130	10
131022	2003	6630	294	15991	4631	350604	122436	39.5	14473	32604	42908	1270	1844	438	2072	1212	80	10
131022	2004	7105	133	19109	5355	414055	151695	39.3	13251	33614	43215	1573	2080	609	3944	1558	270	10
131022	2005	7372	135	21194	5659	289073	83398	39.4	13622	31439	25328	2667	2672	542	3562	1737	160	10
131022	2006	7858	237	30489	8744	326520	100401	39.9	13375	28952	21707	3082	5493	247	3691	1936	162	10
131022	2007	11232	214	42803	10330	400995	131067	40.7	14269	25514	20505	4608	10245	6499				10
131023	2000	3888	264	9560	3195	229990	72273	37.2	15074	23277	47094	50	1743	234	1741	634	140	10
131023	2001	4009	872	10656	3625	237092	74073	37	13065	25198	45179	1282	1831	227	1940	779	164	10
131023	2002	3970	110	14886	4009	256056	80436	37	12722	21936	41934		2215	380	2600	849	751	10
131023	2003	4802	111	15883	3675	284658	99049	36.8	12152	28328	37658	2046	2566	468	2751	872	872	10
131023	2004	4469	47	19007	4397	322718	117315	36.8	12385	27747	32639	2914	2368	361	3173	1270	930	10
131023	2005	4354	58	23914	6645	293712	103803	36.8	11901	28133	28955	4049	3306	335	4750	1787	640	10
131023	2006	4924	81	29605	6259	327560	121152	36.8	12100	27557	26276	4573	4167	397	5478	1989	913	10
131023	2007	7231	172	40100	9798	431203	166902	37.2	13556	27562	25616	5527	7668	5656				10
131024	2000	9787	2224	15539	4548	373315	224001	30.9	17616	25320	40147		1352	328	2363	1583	81	10
131024	2001	11563	3545	20236	5861	424908	261052	30.7	20690	28333	33991		1562	596	2796	1643	300	10
131024	2002	9178	885	20760	705	475845	299214	30.7	19613	30130	28213		1751	1030	3421	1317	707	10
131024	2003	11378	688	23342	5608	550688	349609	30.6	20266	29787	23661		2481	518	4038	1869	1087	10
131024	2004	11328	403	25594	6074	644947	405298	30.5	22559	28556	20413	603	2871	631	4115	1740	355	10
131024	2005	15224	489	34877	7654	622977	330456	30.5	21998	25771	18382	1207	4073	543	4753	2705	319	10
131024	2006	20272	480	46440	8136	728025	407181	30.5	22993	28528	16283	513	4366	415	5409	2841	1408	10
131024	2007	23859	757	55292	11844	895288	533036	30.6	23772	21096	16817	90	8187	6839				10
131025	2000	6404	843	10728	2934	268959	139182	44.7	18491	35977	71295		1807	278	1961	843	511	10
131025	2001	6383	1458	13921	4964	276608	133078	45.3	18257	39080	66940	92	2045	226	2341	1080	318	10
131025	2002	6146	297	16823	5470	306385	152245	45.6	17052	41989	59923		2316	334	2889	1208	530	10
131025	2003	7097	334	20171	6317	335918	168678	45.7	17241	44333	51108	512	3032	553	3149	988	1588	10
131025	2004	8235	200	22522	7641	399119	198951	45.7	17442	44230	43811	2900	2142	517	3793	1276	402	10
131025	2005	8742	274	31556	10742	457769	268035	45.7	16901	42426	38888	3722	3869	560	4541	1531	1231	10
131025	2006	9223	366	33500	10145	517435	305656	45.9	16317	30020	34784	3483	5113	428	3824	1982	875	10
131025	2007	11867	539	43934	15266	630268	379006	46.5	16429	38835	34052	6159	8191	5934				10
131026	2000	9013	817	12671	3626	427947	239364	44.9	20607	33264	73021		2083	286	1511	1176	351	10
131026	2001	9906	1448	15427	4349	458246	256075	44.9	19935	37714	67718		1920	684	2455	1176	205	10
131026	2002	8652	174	20012	5869	506390	287647	45	17220	41642	60651		1981	1866	3426	1303	1230	10
131026	2003	9585	363	21904	6388	575234	333361	45.4	17045	41362	53229	220	3252	2093	3164	1711	1341	10
131026	2004	9696	315	28377	7629	655569	388316	45.6	17498	41081	45818	1943	3128	1280	4323	2102	1574	10
131026	2005	11664	338	33216	8763	700237	442687	45.9	17929	41373	40332	2399	3318	1155	5482	2476	1605	10
131026	2006	14547	559	42268	9951	806579	512356	46.4	17752	40391	35427	2045	5733	1229	5976	3434	1475	10
131026	2007	17813	938	56073	14589	910527	587194	47.1	18214	37651	34512	2867	8422	6077				10
131028	2000	6325	1421	8818	2341	186721	109775	11	8870	8463	15120		710	104	1340	696	277	10
131028	2001	6299	2395	10902	2380	187112	110786	11	8781	9966	12781		1017	177	1243	886	329	10
131028	2002	4979	146	11257	2775	195098	114568	11.2	9145	10322	10542		1099	177	1823	767	763	10
131028	2003	4810	202	11389	2578	209902	114684	11	8748	10727	8888		1237	137	1769	886	385	10
131028	2004	4747	116	13544	3579	225475	119986	11	8314	9747	7588	509	1436	177	2234	980	580	10
131028	2005	4731	262	15719	3360	192707	94946	11	8963	5293	6329	865	2638	323	2654	1249	641	10
131028	2006	6388	292	19302	3924	215456	105328	11	9969	8358	5978	298	2681	123	3548	1495	1326	10
131028	2007	9862	333	26661	5987	246332	129014	12	10484	7487	5715	32	4393	3735				10
131081	2000	14571	2367	18437	6152	602602	361418	55.2	22322	37525	82300		1916	465	3069	2572	374	10
131081	2001	16037	3862	21818	7252	653316	383761	55.6	21229	35601	78362		1671	632	3694	2819	1007	10
131081	2002	14789	695	26925	8762	734853	433640	56	20644	41500	83646		2481	738	4668	3662	808	10
131081	2003	17458	617	32991	9892	842379	510729	56.3	20906	48250	74733		3676	1341	5536	3175	1430	10
131081	2004	21025	426	46140	12354	971202	590252	56.6	20932	38826	53407	1929	3688	1974	7511	3297	3187	10
131081	2005	27816	1751	53489	13367	1101020	707455	57.1	21768	49138	48430	2663	3422	1910	9122	5310	8575	10
131081	2006	36637	2721	72369	15897	1313895	887253	57.7	22050	50203	46812	115	7228	1950	10718	4575	13933	10
131081	2007	59344	6138	110388	26329	1679820	1166667	58.3	21248	49917	43972	115	11463	5672				10
131082	2000	16893	3199	23452	8449	682075	364731	44.9	31115	37137	57623		1982	492	2587	1476	157	10
131082	2001	21965	6750	30785	12682	770039	425086	45.8	30006	39200	49377		2344	643	3770	1852	230	10
131082	2002	24100	3913	47612	1732	873585	510421	46.4	31877	41918	42361		2119	1952	4049	2686	165	10
131082	2003	29101	3770	57022	19432	1001257	596173	47	30948	42875	37687		3366	2197	5404	3914	880	10
131082	2004	33246	2349	65398	21781	1200036	684626	47.8	30696	45539	34607	2516	3882	5962	5480	2843	2062	10
131082	2005	51068	4332	78469	24936	1361676	797993	48.6	30551	38388	32726	889	4603	3295	6673	3742	7022	10
131082	2006	62569	5559	99434	27790	1581385	966345	49.9	33824	36062	32595	119	9107	4377	8789	5835	8521	10
131082	2007	100937	9934	143450	32114	1979101	1187283	50.9	34662	35232	32399	119	9996	13444				10
131121	2000	6846	1352	10539	3458	309467	184301	37.6	12748	27672	42345		1057	293	2419	635	59	11
131121	2001	6878	798	13449	5168	335562	201786	37.5	13195	24823	37360	1136	1175	362	2654	1005	382	11
131121	2002	5276	144	14840	5983	359770	221063	37.4	12672	26343	27382	1124	1161	376	2860	1124	422	11
131121	2003	5871	91	17776	6284	427998	261254	37.5	11802	26698	34335	1747	1865	354	3167	1180	394	11
131121	2004	5193	95	22014	6892	469508	274277	37.6	10509	26583	32932	2462	2165	457	3419	1378	2048	11
131121	2005	6961	112	35283	9218	505083	277283	38	10575	26559	29856	5677	3308	606	4686	1752	4471	11
131121	2006	6735	141	40203	9956	419952	177533	38.5	10459	26503	27186	3103	3794	628	5425	1918	6656	11
131121	2007	5340	147	43073	12293	385451	150426	39.2	10575	25813	25665	3543	8498	7038				11
131122	2000	5083	1717	10397	3096	166000	81459	32	11989	21807	39284	200	2328	129	1290	519	247	11
131122	2001	4198	680	9860	3137	176578	83733	29.9	10494	20985	35524	905	1925	152	1250	658	595	11
131122	2002	4679	115	12663	4156	187817	90883	30	11311	22819	33605	912	2387	333	2446	619	311	11
131122	2003	4695	71	14331	4111	224910	106001	30.2	10010	24171	32881	1404	2940	306	2436	691	744	11
131122	2004	4373	62	17699	5318	271494	117076	30.6	9350	24561	31144	2814	3280	307	3232	934	1383	11
131122	2005	3924	71	23722	7652	270486	95029	30.9	9590	27942	27781	5268	5048	132	3883	1184	1220	11
131122	2006	3888	101	26868	8859	279136	100335	31.3	9599	30965	24510	5852	4869	90	4052	1767	782	11
131122	2007	4094	93	33813	10826	289433	109317	31.7	9581	32330	23521	7712	10387	2234				11
131123	2000	3221	230	6040	1630	117247	72988	21.2	8001	14856	28115	110	1428	107	987	548	178	11
131123	2001	3096	323	7634	1941	127638	78892	20.8	7980	15816	24985	694	1834	122	1129	543	506	11
131123	2002	3561	72	9163	2678	138230	86044	20.8	7992	16273	22221	678	1447	215	1683	561	529	11
131123	2003	3626	56	10970	3143	160974	91323	20.8	7940	16920	19251	1061	1964	149	1945	675	728	11
131123	2004	3561	85	13114	3337	198241	108474	20.7	7903	17018	17394	2412	2466	443	2198	776	1613	11
131123	2005	3329	99	17585	4693	215268	116715	20.9	7998	16089	15439	4842	3545	341	2452	1235	1016	11
131123	2006	2723	93	19664	4708	225462	120717	21.1	8033	15764	13894	5280	3440	307	3030	1069	1075	11
131123	2007	2972	112	26808	6297	237055	123682	21.4	7639	13668	13605	6626	8636	1430				11
131124	2000	4414	576	9129	2223	134783	53203	29.4	11241	22021	36610	525	1299	193	1048	635	796	11
131124	2001	3843	445	8224	1525	149453	60411	28.4	10116	22884	33454	728	1460	175	1131	665	113	11
131124	2002	3997	88	11143	3514	161461	67705	28.5	9846	24015	29860	773	1823	364	1569	613	487	11
131124	2003	3880	54	13152	3020	234968	89722	28.5	9354	23359	25293	1153	2618	383	1740	615	834	11
131124	2004	4346	48	16586	3633	292144	102052	28.5	9007	22370	21725	2638	3118	491	2229	865	918	11
131124	2005	4743	45	20469	4239	324964	124890	28.6	8736	21663	17876	5288	3493	269	2814	1455	571	11
131124	2006	3452	63	24244	3968	317847	125185	28.7	8732	20089	14508	5682	4937	306	3640	1544	898	11
131124	2007	3195	20	29623	7299	246212	98438	28.9	8221	18381	12809	6827	8402	5598				11
131125	2000	7367	2301	9975	2727	236520	139716	32.2	11469	22923	34928	100	1057	122	1548	635	37	11
131125	2001	7004	1675	11788	3252	262755	157874	30.7	11737	20709	32876	300	1618	156	1802	729	1548	11
131125	2002	5628	279	13459	4245	287051	173299	30.8	10593	22922	27839	357	1271	345	2573	830	512	11
131125	2003	6442	168	15736	4449	334835	200051	30.9	10641	26247	23077	622	2250	392	2731	784	1022	11
131125	2004	6925	200	18626	5293	414584	247254	31	12163	26213	19732	910	1972	513	2587	1086	1063	11
131125	2005	10085	671	25651	6315	502034	294242	31.2	12192	23024	18707	1803	2980	612	3057	1551	831	11
131125	2006	7822	778	26176	6201	552341	328259	31.5	12167	21044	18048	740	5977	411	2802	1617	985	11
131125	2007	8361	772	33811	8458	574487	319599	32	12146	19141	18441	4044	8447	4081				11
131126	2000	6164	448	8469	1891	257438	87841	45.5	18543	39026	59913	80	944	212	1142	586	27	11
131126	2001	6992	528	11585	2856	286642	100037	45.8	17886	37586	54177	1008	971	180	1518	601	144	11
131126	2002	5784	102	13085	5253	295060	100312	46	12524	41378	49906	1056	1229	411	2586	672	125	11
131126	2003	6270	59	15396	5130	338460	108677	46.5	16024	38835	45198	1632	1802	420	3488	729	484	11
131126	2004	5440	80	19363	5508	402229	127311	46.6	15574	37898	41413	2403	2463	611	3562	915	764	11
131126	2005	5509	91	28088	7346	443010	172654	47.2	15601	36443	37833	6632	3381	391	5313	1686	995	11
131126	2006	4620	137	34338	7726	476417	177909	48.2	14546	35462	35494	7700	6245	182	5472	1706	2227	11
131126	2007	5283	154	43319	10302	496619	178623	48.9	13816	32687	35090	11412	8908	7554				11
131127	2000	6991	1522	12059	4874	264464	122712	49	17684	37999	69615	350	1100	244	1868	875	84	11
131127	2001	7620	1761	12631	5361	297881	141401	49	17560	41610	64658	300	1255	186	1911	897	230	11
131127	2002	6895	294	16542	7245	325533	159028	49.3	16935	45748	57798	370	1246	254	2648	871	811	11
131127	2003	7669	196	18542	7706	376964	179713	49.6	16285	46154	50588	687	2156	260	3053	890	434	11
131127	2004	7433	305	21548	8364	473008	231997	49.7	17047	44971	44525	2250	1927	578	3304	1320	916	11
131127	2005	8521	413	35190	11252	557648	281617	50.1	16639	41981	39161	3134	3120	589	3948	1620	829	11
131127	2006	6511	524	37790	11381	609555	316885	50.7	16065	38681	35459	2729	5915	897	4966	1838	1677	11
131127	2007	7739	574	53747	15586	652352	333313	51.6	15913	36186	33787	11241	12501	2845				11
131128	2000	4215	282	8230	2458	181466	95929	32.6	12786	24008	44982	225	1087	192	1193	499	199	11
131128	2001	4662	316	9901	2693	189560	100793	33	12705	21268	40278	723	1681	248	1191	566	210	11
131128	2002	4729	71	11528	2598	207977	113533	32.1	12883	23605	37501	782	1807	252	1813	544	313	11
131128	2003	4950	33	13785	3216	234135	124585	32.6	12883	24839	33326	1297	2289	346	1657	634	770	11
131128	2004	5099	39	16759	3493	268252	145798	32.5	12830	25474	30761	2671	2450	460	2042	653	2125	11
131128	2005	5024	45	19933	3854	305065	165383	32.7	12978	25582	28140	4526	3118	244	2583	1251	1418	11
131128	2006	3732	46	25742	4389	308631	172020	33.3	11198	24967	27706	4873	6871	231	4854	1579	1844	11
131128	2007	3448	66	35900	8778	298642	159698	33.9	11198	23334	27610	8092	9909	6354				11
131181	2000	8826	1377	13440	3321	325913	176515	37.4	18420	30717	43134		2511	188	1778	956	78	11
131181	2001	13091	2390	19490	5072	340835	188873	36.4	18721	32519	40414	300	1284	191	2204	1143	85	11
131181	2002	6008	381	16039	5999	373181	210931	36.4	19165	37051	35820	375	1371	226	2530	1164	291	11
131181	2003	7076	245	18678	6213	429935	238915	36.3	18027	34329	31465	627	2018	296	2563	1319	231	11
131181	2004	6872	210	22564	7260	500016	289428	36.3	17920	35186	28630	1342	2971	309	3208	1630	681	11
131181	2005	8726	483	28273	9612	512882	271637	36.3	17603	33043	26066	3919	2620	393	3430	2176	1224	11
131181	2006	8165	692	34348	9749	536401	272258	36.4	16830	32486	24558	2875	4928	375	4072	1988	2429	11
131181	2007	9697	764	45311	13728	510782	239215	36.5	16482	31019	24086	5131	9340	3649				11
131182	2000	9926	1833	13591	5346	398691	214776	56.9	22451	38343	72237		1087	282	1806	1074	20	11
131182	2001	9703	1225	16501	4162	409647	213156	56.4	22030	38805	66427	1063	1542	320	1837	1244	53	11
131182	2002	7465	176	18968	5221	445406	233519	56.5	20760	43244	59654	1086	1632	751	2571	1004	429	11
131182	2003	8741	119	21303	6735	526377	255213	56.4	19975	43296	51324	1634	2111	586	4165	1016	913	11
131182	2004	7821	95	24799	6892	587677	271300	56.4	19671	43822	43808	2347	2588	1194	4148	1182	693	11
131182	2005	8804	206	33280	9408	675009	318926	56.6	19374	42935	36497	3768	4602	1250	4916	1493	2120	11
131182	2006	6441	217	37191	10386	662253	312534	56.8	19113	41325	30654	2986	5564	735	5937	1352	1153	11
131182	2007	7415	199	51033	15352	636736	300331	57	19577	38138	27558	8757	10098	6958				11
140121	2000	8729	627	14323	3281	255100	102522	32.8802	12131	16884	37397		3150	177	1470	964	215	10
140121	2001	9763	2727	15806	3674	278200	111287	33.1145	12071	17664	37690		4032	605	1711	1078	109	10
140121	2002	8754	766	17888	4595	326852	142070	33.3388	12026	20164	39068		3931	539	1974	1397	200	10
140121	2003	13839	673	24089	5773	395867	191901	33.52	10864	22098	39119		4348	911	2654	1269	350	10
140121	2004	21424	647	36250	7185	512100	297107	33.7096	10782	23034	39058	445	5604	616	2745	2280	761	10
140121	2005	35044	1526	51598	11179	615757	366562	33.8294	10965	22542	37872	445	7008	458	3249	2947	4232	10
140121	2006	54558	1204	76356	11863	719164	435181	33.9932	11212	21883	36237	445	11015	927	4016	2724	5103	10
140121	2007	49003	1334	78326	17994	823556	499356	34.175	11524	21503	35168	445	16490	6686				10
140122	2000	2969	-39	6919	1596	51410	26352	14.2092	6575	7855	12973		1974	59	1172	485	83	10
140122	2001	3447	221	8261	1835	55753	31758	14.2898	6307	8101	12394		2390	199	1135	500	112	10
140122	2002	3112	66	9047	2232	55753	31758	14.3658	6116	6946	13594		2153	278	1123	508	0	10
140122	2003	4709	34	11913	2629	88883	47485	14.4445	5905	6057	14742		2946	421	1586	595	0	10
140122	2004	7022	48	16901	3463	84099	29699	14.5175	5710	6246	14933	287	3717	258	2005	839	218	10
140122	2005	7247	65	19887	3690	100079	40429	14.5993	5783	7352	14543	387	6435	340	2068	1412	91	10
140122	2006	10116	51	25752	4383	112430	49807	14.6603	6509	8718	13964	287	8975	337	2305	1669	94	10
140122	2007	14450	759	40338	6897	135288	64109	14.7259	6429	8386	12393	3213	16457	6004				10
140123	2000	1248	6	5644	1456	22010	10260	10.9413	5026	5473	14107		2397	36	780	386	132	10
140123	2001	1424	139	7966	1842	22560	12180	11.0459	5354	5766	13920	794	2955	167	1021	522	76	10
140123	2002	1443	54	9983	2060	25912	14056	11.147	5345	6078	14116	971	4245	134	1342	583	0	10
140123	2003	2517	123	12907	2494	34670	22017	11.2552	5368	6618	13692	971	4214	221	1922	815	30	10
140123	2004	4718	391	16138	3417	65237	38817	11.3583	6025	6699	13367	1221	4882	98	2150	979	93	10
140123	2005	8977	816	32322	4708	80483	51719	11.4605	5990	7260	12865	1381	14707	1187	3513	1363	226	10
140123	2006	14053	486	38274	4748	85227	55857	11.5288	5972	7494	12557	1221	16470	1920	3338	1470	173	10
140123	2007	19296	231	47236	6793	103623	71705	11.5987	5539	8221	13349	1742	18918	6053				10
140181	2000	6796	445	8698	2268	199248	141220	20.5735	12869	10754	16211		1253	144	1413	747	59	10
140181	2001	8686	1376	10833	2937	218177	154664	20.7607	12241	11941	15847		1335	104	1763	1000	58	10
140181	2002	8204	622	14002	3806	258238	185600	20.9432	11917	13282	15786		1925	211	2291	1219	0	10
140181	2003	12113	891	18258	4497	311136	230102	21.0699	11355	14836	15811		1986	96	2765	1587	0	10
140181	2004	22128	1198	28880	5178	318386	235200	21.1873	10996	11932	19390	347	3031	448	2775	1718	32	10
140181	2005	27703	1935	41757	7965	352705	262006	21.2967	10782	11282	18615	447	4855	649	3719	2284	126	10
140181	2006	56473	1468	71765	10002	308263	213929	21.4171	11052	10692	19132	347	7606	1107	3760	2749	70	10
140181	2007	40366	2463	58404	14821	340601	236371	21.5377	11589	16372	26888	347	9474	6542				10
140221	2000	2557	62	9072	2139	40195	11796	26.2579	14670	17511	37615	659	3217	361	1401	523	0	11
140221	2001	2060	391	10652	2643	37937	13140	26.4484	13687	10340	36889	1412	2593	397	1615	597	0	11
140221	2002	1515	45	14483	3582	45883	13549	2.6644	13374	11613	34764	2979	5284	1264	2000	771	0	11
140221	2003	1776	98	17377	4533	54432	15784	26.8495	13283	12988	31710	3967	5085	1091	2398	906	0	11
140221	2004	2109	248	23275	4910	66097	18852	27.0443	12792	22932	30650	6032	8463	916	2993	1090	0	11
140221	2005	2164	346	24641	5505	74762	13844	27.1906	11455	21882	29389	10575	7512	958	3864	1477	0	11
140221	2006	2179	50	31447	7449	84102	15415	27.386	11300	17811	27435	11852	10282	1836	4339	1561	0	11
140221	2007	3388	239	42082	10937	97506	19841	27.56	10661	14960	25434	13338	13438	7064				11
140222	2000	1892	306	7121	2236	27864	7092	18.7804	9342	12838	25209	1710	2198	234	1279	392	0	11
140222	2001	1857	346	9218	2984	20670	7989	18.9276	9244	14103	24166	1159	2538	297	1606	597	0	11
140222	2002	1184	42	12089	3905	30883	8105	19.0728	9379	16103	23477	1977	4307	1384	1848	612	0	11
140222	2003	1208	29	13974	4333	37290	8571	19.2452	9125	14429	25155	2657	4155	1052	2380	580	0	11
140222	2004	931	26	17649	5077	50368	10967	19.4077	9262	20846	23607	3953	6231	836	2796	641	0	11
140222	2005	1317	34	20309	6074	55707	12868	19.5694	8563	18605	23663	7968	6273	985	3081	1004	0	11
140222	2006	1322	37	28706	7914	68758	16025	19.728	8699	18286	23154	10611	8821	1879	4446	1005	0	11
140222	2007	2126	84	34595	10055	86100	18832	19.8528	8450	18619	22099	12145	10838	4121				11
140223	2000	1980	205	6714	1919	33880	14207	16.2536	11311	8807	20507	780	1439	72	1508	416	0	11
140223	2001	2187	812	8436	2505	24313	14972	16.3952	10798	9838	20049	748	1982	141	1721	476	0	11
140223	2002	1119	134	10181	3254	33730	15080	16.5309	10687	11004	20678	1711	2860	422	1874	520	0	11
140223	2003	1157	88	12128	3527	39855	20226	16.6909	10514	9533	21396	2466	2655	519	2046	579	0	11
140223	2004	1018	59	15869	4052	56801	25387	16.8361	10723	12780	20637	3574	4893	543	2200	707	0	11
140223	2005	1494	54	18105	4315	63450	29796	16.9673	9746	13490	20454	7072	5156	645	2628	1051	0	11
140223	2006	1482	58	23632	6554	72680	35832	17.0757	9638	13644	19752	9287	6485	1186	3716	1131	0	11
140223	2007	2386	129	33313	9330	86500	41466	17.1787	9745	14096	18883	10637	8289	3864				11
140224	2000	2477	270	7271	2363	32956	10610	21.0199	13824	11243	28068	1601	1585	198	1718	689	0	11
140224	2001	2737	633	9677	2897	33726	16520	21.1866	12524	12935	28678	1371	2154	271	2127	794	0	11
140224	2002	1772	131	11928	3808	50966	22507	21.3515	12483	11732	32486	2071	3935	756	2298	854	0	11
140224	2003	2333	197	14766	4427	69129	35729	21.543	11934	15763	29266	2725	3760	467	2478	920	0	11
140224	2004	3415	243	20606	5722	104312	60284	21.7304	12249	16153	28213	4048	5172	927	3457	1358	0	11
140224	2005	4537	196	24375	7571	120843	69917	21.9065	11078	17417	28692	7334	4957	581	4147	1542	0	11
140224	2006	6055	197	29579	8680	139166	80772	22.058	9693	17519	27401	9194	6974	1034	4762	2024	0	11
140224	2007	9621	920	38730	12505	171136	105701	22.2004	10041	14140	26571	10326	8692	3700				11
140225	2000	3855	606	10471	2648	68222	26051	32.5763	16634	25486	36243	1180	2011	326	1739	663	109	11
140225	2001	3571	1439	11793	3259	62422	28338	32.8635	15368	25251	37938	871	1353	372	1977	924	0	11
140225	2002	2034	257	16016	398	80142	29034	33.1424	13735	23425	37316	2629	4142	1028	2189	796	0	11
140225	2003	2316	141	18662	4563	93187	31310	33.4093	14208	19366	33807	3848	4040	913	2191	922	0	11
140225	2004	2492	211	24702	5517	107712	39958	33.6787	14151	19282	32147	5649	7707	940	2796	960	0	11
140225	2005	2598	145	28845	6557	125472	44271	33.907	12350	18074	30675	11891	7487	1286	3077	1485	210	11
140225	2006	2810	217	34825	7942	143741	53179	34.1394	11959	23720	28512	13210	8911	1546	4297	1577	0	11
140225	2007	8044	327	46709	10694	163452	61675	34.3511	12225	20223	29794	15178	13574	11664				11
140226	2000	6028	142	8906	2132	64863	30155	16.3061	14089	9869	19339		543	90	2532	848	0	11
140226	2001	7367	1089	11036	2946	69868	37176	16.4343	12943	9187	18227		1093	109	2934	877	0	11
140226	2002	5047	210	14310	3372	92935	52811	16.5615	12526	9287	18227		2054	377	3801	1188	10	11
140226	2003	5942	214	18196	4030	118401	70086	16.698	12720	10787	20721		2174	713	4716	1165	120	11
140226	2004	6979	466	25517	4408	151453	93179	16.8368	13335	11417	20783	338	6247	392	6025	1422	627	11
140226	2005	12552	945	31017	5739	175183	114429	16.9356	13897	12681	20847	338	5421	850	8004	1791	569	11
140226	2006	14856	910	34368	6895	145781	82393	17.0387	13777	14356	19880	658	6374	822	7968	1942	21	11
140226	2007	44423	2860	63246	10076	243478	143345	17.1409	14003	14046	19344	2093	8828	3859				11
140227	2000	4974	862	8458	2262	61058	21842	16.2928	13712	8753	20164	64	1288	132	1733	561	0	11
140227	2001	4947	1196	8918	2678	52008	25687	16.4184	12445	8739	19101		1023	144	1928	702	0	11
140227	2002	2708	193	10176	2945	73581	29260	16.5404	10462	8625	19301		1872	249	2320	707	0	11
140227	2003	2347	144	13159	3267	74972	29777	16.6909	10744	12258	21036	366	2767	380	2406	796	0	11
140227	2004	1807	151	16348	3781	83218	25401	16.8379	10648	12378	21759	1340	4933	483	2397	841	0	11
140227	2005	3410	159	17846	4289	94489	29565	16.9671	10051	12206	20670	1584	4704	561	2766	994	0	11
140227	2006	3873	119	22652	4789	108311	35425	17.1056	9641	10639	16053	6185	6323	945	3424	1252	0	11
140227	2007	6818	189	30558	7701	126908	47004	17.2161	8856	11776	16018	7203	8427	3058				11
140321	2000	8264	628	10705	3656	124379	70870	32.3633	22840	20795	28197		1613	506	1701	579	0	5
140321	2001	8675	902	14268	4993	133890	74124	32.4719	21130	24223	27045	538	2504	614	2409	678	0	5
140321	2002	7216	289	16794	6209	145940	78356	32.5793	18359	25521	29458	1028	3162	1120	2852	1059	0	5
140321	2003	8134	362	19828	7139	162765	86704	32.6837	19022	21832	32509	1890	3691	1426	2874	1083	0	5
140321	2004	9728	481	25612	8200	288346	174909	32.8337	19281	21162	31954	3186	5434	2077	3632	1523	0	5
140321	2005	12357	598	30266	9893	307756	180627	32.9763	18570	21844	31132	5403	5777	1734	4279	2080	0	5
140321	2006	13235	857	38836	11822	349895	199165	33.135	19827	21750	31083	6365	8975	2184	5370	2733	0	5
140321	2007	24713	3107	49152	16369	389294	216281	33.2747	18497	21261	28592	8669	9750	6482				5
140322	2000	7481	408	10086	3276	114900	66422	29.4176	26428	17694	33727		1049	254	1831	568	0	5
140322	2001	7951	1265	13592	4516	113107	61197	29.5225	23428	20104	32562	531	1689	237	2469	750	0	5
140322	2002	6910	395	15502	4909	125486	68904	29.6222	22604	19014	34016	1052	2348	560	2398	937	0	5
140322	2003	8295	381	19503	5844	144688	86854	29.7454	22918	17663	36117	1643	2371	913	2508	807	0	5
140322	2004	13429	825	26543	6997	247098	156944	29.8679	22969	18500	35015	2711	3523	715	3362	1189	0	5
140322	2005	22052	1738	36522	10099	300236	193780	30.0397	26487	15524	33548	3669	4914	883	3949	2764	0	5
140322	2006	28534	2519	47589	11017	384752	242677	30.2063	27376	23102	30627	2729	7608	2048	4350	3494	0	5
140322	2007	37443	3463	64302	14460	460945	284143	30.3125	28475	16906	28508	2725	9117	10217				5
140421	2000	5485	278	8680	2952	116874	40886	32.3236	15014	17576	27973		1198	452	1401	582	0	13
140421	2001	6524	737	11576	3979	128678	58078	32.5523	15661	18231	27761		1957	621	1638	757	0	13
140421	2002	6006	461	14150	4489	142292	64815	32.7581	15148	18284	29056		2509	776	2061	1026	0	13
140421	2003	7678	522	17018	5368	194685	102269	32.9081	14110	19532	28909		2428	556	2661	1089	0	13
140421	2004	10054	606	21607	6232	237149	134122	33.076	14486	20696	27764	427	3325	403	2855	1193	0	13
140421	2005	16225	2639	28995	8329	283727	181850	33.235	14494	21176	26529	527	4605	612	3863	1565	0	13
140421	2006	46749	4318	64117	8870	348349	217749	33.3983	14922	21769	24920	427	8079	1241	5188	2157	0	13
140421	2007	42359	13125	61237	15840	510083	298378	33.5624	18127	21369	23906	427	9070	4231				13
140423	2000	7704	552	9717	1915	142786	68796	24.8383	14425	13364	19150		1374	198	1308	489	0	13
140423	2001	8872	1128	12935	2954	159992	76166	25.0298	14240	13782	18986		1560	191	2327	664	0	13
140423	2002	8027	353	14564	3252	182871	86157	25.2016	14764	13991	20116		2154	301	2391	749	0	13
140423	2003	10648	579	17618	3017	238047	123882	25.3553	15947	14693	20598		2145	210	3386	1094	0	13
140423	2004	11356	947	23194	4134	476276	354764	25.5122	16810	14974	20126	398	4006	243	3878	1055	0	13
140423	2005	18694	2169	32250	5525	525502	401513	25.6348	56246	17740	21681	498	5172	272	5815	2068	0	13
140423	2006	23204	2505	42021	6467	776569	643721	25.7986	62589	18073	21201	398	7261	554	7736	1939	0	13
140423	2007	65075	10721	77671	11366	874336	721828	25.939	60141	15264	20719	398	7953	6835				13
140424	2000	2910	347	7198	1726	70702	21131	24.8225	9963	16870	23502	105	1795	163	1290	348	0	13
140424	2001	3760	867	9808	2557	77800	24023	25.0171	10036	17064	23684	240	1843	246	1809	513	0	13
140424	2002	4233	202	12213	2768	92276	32664	25.1952	10677	18706	25401	776	2859	339	2308	700	0	13
140424	2003	6125	456	15159	3448	120591	56528	25.3514	11403	19090	25002	757	2853	216	2716	800	0	13
140424	2004	5756	565	19246	4841	155207	76691	25.5045	11435	20892	25014	1130	5262	241	3194	936	0	13
140424	2005	10184	678	25100	6933	188626	109695	25.6973	14740	20533	23525	1523	4256	565	4751	1375	0	13
140424	2006	18811	1226	35922	8169	227898	141785	25.8367	15173	20586	22179	2265	6989	451	5850	1601	0	13
140424	2007	23343	1985	44739	11399	323041	222461	25.9789	18525	20586	22179	3902	8288	2861				13
140425	2000	1427	-14	6251	1363	35203	15558	16.0868	8277	6834	17701	558	1940	91	1102	304	0	13
140425	2001	1622	61	8715	1921	37098	13664	16.1915	8337	7799	16753	706	2577	236	1591	438	0	13
140425	2002	1662	28	9736	2086	41364	16307	16.2918	8077	9603	17198	1702	2756	238	2051	638	0	13
140425	2003	2655	44	13390	2594	47457	21522	16.3517	7523	11409	19999	1844	3491	272	2413	793	0	13
140425	2004	2677	108	15079	3127	60111	27243	16.4281	7413	11934	19031	2553	4011	140	2773	795	0	13
140425	2005	2826	300	17343	3832	64336	29868	16.4694	7304	12786	17921	4223	4484	146	3010	1043	0	13
140425	2006	3678	284	22792	4735	73663	36523	16.5191	7634	10778	16341	5886	7128	341	4046	1159	0	13
140425	2007	4657	453	29159	6263	81209	35024	16.6083	9554	10505	14197	7378	8023	4376				13
140426	2000	5061	552	7453	1915	76594	38062	15.5075	12616	8668	14851		1166	102	1783	551	0	13
140426	2001	6140	1098	9953	1719	84893	40929	15.6182	11662	9443	14409		1938	126	1944	702	0	13
140426	2002	4520	506	10474	1965	100186	48930	15.7198	11441	9870	13614		2532	249	2009	768	0	13
140426	2003	6196	435	13875	2714	127332	71074	15.8152	7804	10204	15666		1762	232	2574	972	0	13
140426	2004	6701	868	17420	2903	141673	77219	15.8903	7838	10196	15489	334	4092	344	2626	1234	0	13
140426	2005	7068	1005	18791	3514	150170	82259	15.978	7535	10672	15326	434	4290	237	2733	1179	0	13
140426	2006	7471	1201	21055	3741	161794	88456	16.0558	7048	10393	14835	334	5856	504	3093	1375	0	13
140426	2007	8153	1236	27845	7401	185100	105075	16.143	8257	11061	15575	4464	8280	3737				13
140427	2000	2680	174	8478	2315	66000	29124	28.2564	9040	15098	29972	67	2630	277	1335	340	0	13
140427	2001	3566	376	11020	3402	73000	34646	28.4777	11210	17217	30150	590	2188	269	1850	509	0	13
140427	2002	3177	209	13713	3988	85000	39471	28.683	12112	18743	30200	1347	3380	494	2008	667	0	13
140427	2003	4202	288	17068	4750	129800	71390	28.8498	11853	19771	32252	1312	3580	603	2465	624	0	13
140427	2004	5195	402	22379	5532	143522	76230	29.0125	11288	20031	32512	2355	5529	638	3231	911	0	13
140427	2005	6569	834	27307	8135	179971	119171	29.1922	10825	23480	31915	4679	6261	363	3862	1042	0	13
140427	2006	14084	921	38607	8594	202180	132333	29.328	11878	22747	29971	6685	9311	693	4827	1160	0	13
140427	2007	11116	1177	45443	11936	258354	182306	29.4861	19542	22247	27519	8035	12818	4178				13
140428	2000	3083	53	7838	1954	86055	22371	33.7354	13427	21156	35097	206	1838	271	1324	446	0	13
140428	2001	3586	448	9944	2787	96450	27351	33.991	13982	21783	32867	516	2159	283	1791	594	0	13
140428	2002	3213	115	12200	3323	109060	31935	34.2295	13434	22169	32139	1142	2563	349	2167	848	0	13
140428	2003	4238	120	14271	3926	125328	39548	34.4207	12911	23459	32187	1523	2662	261	2511	821	0	13
140428	2004	4860	196	18979	4654	150592	46556	34.6105	13964	23702	31140	2979	3839	213	3175	949	0	13
140428	2005	6482	468	23330	6447	170830	59679	34.7831	14626	24787	30794	5046	4588	198	3432	1333	0	13
140428	2006	16529	969	43203	7364	191850	74928	34.983	15324	24697	27924	7266	10767	561	4230	1649	0	13
140428	2007	16421	1693	46652	12803	238112	103423	35.1748	15592	22987	27092	9307	8988	4046				13
140429	2000	2388	8	7521	1793	41158	18057	19.6097	10846	11584	21597	98	2484	313	952	414	0	13
140429	2001	2743	183	8449	2664	44698	15370	19.7283	11221	12127	20433	401	2677	279	1433	534	0	13
140429	2002	3003	80	11997	3464	50208	19126	19.8455	10852	12728	20165	1194	3228	495	1915	687	0	13
140429	2003	3918	303	14339	4185	64810	31598	19.9492	10887	15082	21845	1164	3191	237	2321	777	0	13
140429	2004	4931	403	19241	5193	90801	46105	20.0508	11505	14583	20252	1525	5433	317	2467	1165	0	13
140429	2005	7918	1018	24584	7562	120581	74959	20.1349	11003	16191	20231	3362	5379	298	3289	1285	0	13
140429	2006	16692	1990	37327	8377	150626	95078	20.2336	11520	13785	17281	3144	8940	717	4007	1461	0	13
140429	2007	23671	2782	48698	12672	208838	148517	20.3413	12957	12766	17135	5198	10529	3769				13
140430	2000	2021	143	6188	1508	44730	16284	16.9959	9517	10285	22171	95	1632	235	921	423	0	13
140430	2001	2427	304	8949	2116	48209	13903	17.1059	8892	11134	20077	358	2439	489	1336	522	0	13
140430	2002	2193	117	10471	2350	53270	15600	17.2084	8153	12676	19445	1121	2863	642	1476	674	0	13
140430	2003	2762	159	12364	2672	60195	18554	17.2955	8145	14123	19009	1144	2649	489	2045	876	0	13
140430	2004	2766	98	14509	3217	60876	13512	17.3886	8171	14873	18369	2328	3927	284	2059	937	0	13
140430	2005	2690	101	17184	3739	64132	10094	17.4484	7964	15601	17548	5690	5003	278	2404	944	0	13
140430	2006	3611	48	22166	4672	66404	7775	17.5418	8090	15166	16212	7386	6640	966	3885	1109	0	13
140430	2007	4380	87	30818	7789	77438	11858	17.6386	8107	14593	15441	9612	8557	2843				13
140431	2000	2428	232	5314	1281	39307	22588	15.4305	13420	8976	20452		1338	97	1108	338	0	13
140431	2001	3240	579	9118	2219	42687	24002	15.5457	13453	9584	19827	407	2065	124	1791	516	0	13
140431	2002	2534	292	10199	2396	49520	28870	15.6537	14000	10269	19015	733	2273	261	2113	686	0	13
140431	2003	4676	762	13296	3627	107376	85444	15.7021	14248	11946	18930	714	2418	180	3054	776	0	13
140431	2004	7970	1993	19542	4801	161678	115764	15.7788	15186	11947	17249	1049	3343	217	3953	909	0	13
140431	2005	11799	4065	23480	5926	223756	169710	15.8609	16573	12388	16450	1563	3637	262	5233	1332	0	13
140431	2006	36409	4471	51619	6744	234116	161600	15.9639	15454	11481	14989	1132	4929	531	6813	1723	0	13
140431	2007	39987	5561	58268	9202	290912	196503	16.0514	17216	11341	13487	1489	6776	2684				13
140481	2000	8514	1006	9703	2243	152979	88927	21.3944	19093	11744	20438		880	153	2216	548	0	13
140481	2001	9398	1634	11078	2957	163960	90400	21.5617	19054	12635	20207		934	193	2344	724	0	13
140481	2002	8645	581	12149	3159	200175	113156	21.7176	18097	14544	23728		1056	82	2045	1142	0	13
140481	2003	11006	589	17061	3722	293035	195605	21.8092	18016	16261	24302		1136	44	2462	1314	0	13
140481	2004	11467	904	22734	4252	319084	226295	21.9158	17600	15548	22737	332	3326	76	3119	1494	0	13
140481	2005	17942	1050	28283	4729	440844	337358	22.0393	18601	18637	22165	432	3583	36	3278	2102	0	13
140481	2006	26159	1375	40744	6132	480879	363866	22.1662	18974	17555	20984	332	5986	815	4058	2615	0	13
140481	2007	36291	5284	49794	9849	565163	441784	22.2863	23715	14721	20520	332	7944	4337				13
140521	2000	4789	250	8932	2953	90387	36234	21.2277	15635	11074	17904	114	1597	143	1385	330	0	6
140521	2001	5904	1815	11503	3630	93389	41351	21.2656	15623	14488	17391		2334	220	1746	527	0	6
140521	2002	5216	595	14704	4314	106806	53287	21.3707	16380	13678	16870	130	2422	482	2497	692	0	6
140521	2003	6645	610	18248	5504	124946	67167	21.3863	16795	14489	19890	350	2532	489	2968	764	0	6
140521	2004	11181	2669	26248	6443	203505	115340	21.4276	16267	13504	19764	838	4666	808	3992	918	0	6
140521	2005	15967	5001	32272	7362	220077	122207	21.5044	16743	13948	18606	1198	4644	975	5136	1842	0	6
140521	2006	61457	6200	81252	8602	490767	380118	21.6046	16655	15372	17437	1094	7026	1479	5509	2590	0	6
140521	2007	32720	5079	52009	13074	531781	409815	21.6977	17418	14888	16865	827	9097	8698				6
140522	2000	11567	1437	15852	4820	263481	153804	40.6923	32786	21581	38039	44	1571	306	2088	976	0	6
140522	2001	14453	3875	21536	7025	284417	172895	40.8238	32482	25953	38554		1986	373	3201	1296	0	6
140522	2002	13211	1335	24211	7308	351381	172895	41.0072	31831	26554	38169		2916	847	3479	1278	0	6
140522	2003	16125	1292	28839	8441	402825	279228	41.0191	30987	28622	39440		2676	627	4281	1681	0	6
140522	2004	20118	1786	36168	9660	539663	401802	41.1136	30106	28091	41129	628	4166	733	5539	2132	0	6
140522	2005	25981	4710	45685	12362	598181	435773	41.2007	30920	29121	39268	748	6530	901	6199	3337	0	6
140522	2006	109477	6052	133940	14230	740656	540892	41.3452	31627	28269	41207	628	9536	1545	7322	4122	0	6
140522	2007	43650	9880	73526	21239	850030	607784	41.4551	33356	23882	40978	628	10718	10779				6
140524	2000	3439	85	8218	2277	91402	47605	24.982	14448	13977	22238	418	1544	131	1354	508	0	6
140524	2001	3514	350	9862	2873	90040	48033	25.1318	14054	15706	21905	300	1887	186	1664	610	0	6
140524	2002	3525	171	11552	3277	93156	48298	25.2748	13697	14839	25137	400	2611	351	1897	727	0	6
140524	2003	4523	190	14903	4070	104119	53162	25.3206	14181	16161	24485	350	2796	354	2039	910	0	6
140524	2004	5777	501	18870	4994	110408	54289	25.402	13989	15201	23964	1646	3811	470	2574	996	0	6
140524	2005	6857	716	23571	5943	121729	60146	25.4897	14105	15393	23305	2647	5654	463	3275	1132	0	6
140524	2006	13627	1051	35153	6868	151327	73674	25.6052	13281	16374	21526	5340	8553	766	3564	1223	0	6
140524	2007	7227	1296	39547	10348	172367	88966	25.752	13012	15630	20808	10078	10209	7241				6
140525	2000	14275	3237	17365	5229	400047	188452	51.7238	22334	25246	45273	96	1519	178	2479	931	0	6
140525	2001	15494	4946	21195	7267	420838	215787	52.0116	21516	26785	47836		1628	229	2729	1050	0	6
140525	2002	11096	1690	25889	8601	454040	246311	52.3534	22170	26818	50450	151	2418	348	3315	1703	0	6
140525	2003	13327	1856	30622	8858	508800	262420	52.4761	22296	22011	60592		2811	392	3919	1662	0	6
140525	2004	18034	2974	40001	10482	485236	285212	52.6138	24110	21790	60755	655	4959	548	4986	2013	0	6
140525	2005	21200	3590	46755	12313	616182	395335	52.7598	25778	24477	59443	655	7742	706	5949	2172	0	6
140525	2006	28667	6267	64047	14191	833649	632964	52.9315	25484	28954	57064	655	10681	1062	7806	3274	0	6
140525	2007	50232	10273	79202	20735	932411	653005	53.115	28625	28709	51533	2311	12611	11425				6
140581	2000	8387	787	13471	4013	205968	104682	47.1748	27338	24147	45133	75	1192	249	1996	801	0	6
140581	2001	10429	2848	17704	5568	215386	108161	47.3991	26178	29517	43663		1593	422	2689	998	0	6
140581	2002	9331	1096	21073	6807	240570	122078	47.6291	24418	31747	41486	130	2143	425	2563	961	0	6
140581	2003	12403	1279	28188	8431	289351	156628	47.9258	25022	36292	50227		2536	727	4176	1690	0	6
140581	2004	20260	2520	36088	9283	478237	264658	48.1684	26771	34247	49869	537	4161	923	4527	1600	0	6
140581	2005	28771	5555	46167	11111	587889	342625	48.3813	26493	33741	49341	537	6695	1394	5615	2304	0	6
140581	2006	96912	6976	119938	14713	747707	476962	48.5713	27482	35214	48231	537	9473	2469	7560	2781	0	6
140581	2007	46972	10423	75486	18682	929925	600950	48.737	35545	35051	45896	537	12719	11923				6
140621	2000	4264	600	6997	2052	115131	36627	21.7298	14986	13551	28797	100	1616	179	1779	491	0	6
140621	2001	4899	1064	10256	3294	116938	41642	21.8958	14716	10634	30067	244	2101	416	2025	663	0	6
140621	2002	4419	332	11364	3743	133309	46761	22.0558	14649	15810	29925	702	2627	582	2520	655	0	6
140621	2003	5514	278	14267	4165	151423	53916	22.2216	14549	19611	29633	1267	2917	369	2738	763	0	6
140621	2004	6961	306	20782	5176	170148	75041	22.3914	15142	19767	29621	1658	5925	503	3595	1141	0	6
140621	2005	16586	1367	30089	8270	248051	125154	22.5534	15220	19430	29059	3916	6104	360	5709	1906	0	6
140621	2006	35482	3082	52620	10800	375424	203779	22.7057	17008	20286	28552	3314	8442	1025	6635	2450	0	6
140621	2007	47595	5242	73459	15332	572034	303662	22.8413	17154	20171	27879	6488	13768	5029				6
140622	2000	3517	845	7789	2198	74935	20680	27.9511	14944	16172	34508	100	1058	277	1180	432	0	6
140622	2001	3359	769	10365	3095	62310	22126	28.1553	13066	16172	34508	196	2166	486	1359	620	0	6
140622	2002	3096	203	11793	3207	80030	24532	28.3565	11931	18115	33358	652	2838	774	1182	565	0	6
140622	2003	4065	89	14543	4218	87517	26329	28.5805	11103	19507	32360	1799	3028	936	1687	655	0	6
140622	2004	3629	80	18171	3958	104696	24529	28.8006	11855	15214	31304	3011	5301	912	1889	783	0	6
140622	2005	3099	128	21392	5544	114285	30107	29.0004	10773	22658	30004	8063	5547	520	1790	1018	0	6
140622	2006	3715	159	29058	6754	129641	38182	29.1912	10790	22441	28778	11533	9522	732	2526	1218	0	6
140622	2007	5636	157	42245	9982	156061	50638	29.3691	11158	20409	28713	14468	12019	9116				6
140623	2000	1142	24	5423	1014	43013	9440	10.5145	6720	4952	11827		1747	154	1641	312	0	6
140623	2001	1162	268	6225	1560	34990	9548	10.6029	6352	4082	11507	141	2143	318	1863	420	0	6
140623	2002	1378	98	8864	2022	40304	10491	10.689	6452	5770	11469	500	3617	493	2117	487	0	6
140623	2003	1958	118	10382	2075	45106	12889	10.7665	6723	6149	11432	854	3166	518	2475	578	0	6
140623	2004	2303	143	13964	2180	50430	15835	10.8559	6803	6570	11002	1197	5649	509	2797	601	0	6
140623	2005	3206	235	16947	3078	67308	22043	10.9171	7208	6597	10519	3313	6090	394	3334	778	0	6
140623	2006	3666	447	21731	3966	82537	30440	10.9784	7198	6706	9868	5065	7863	639	4213	983	0	6
140623	2007	6140	557	29317	5868	136718	55658	11.0368	6973	6333	9419	6847	10505	2829				6
140624	2000	7704	645	7727	2144	170136	82975	28.61	22642	21608	33263		754	230	2016	537	0	6
140624	2001	8665	2173	10882	3561	194320	103303	28.8384	20416	16062	33215		1244	302	2974	864	0	6
140624	2002	7142	511	13642	4525	252600	126100	29.0596	20545	24919	37169		2001	566	3303	948	0	6
140624	2003	7909	402	13470	4296	301282	153084	29.2839	20881	27355	39733		1822	292	3267	952	0	6
140624	2004	9563	465	19145	5629	293366	105592	29.5035	31003	33472	39840		3767	586	3858	1599	0	6
140624	2005	17136	1287	25223	6951	403521	198772	29.7112	30766	35150	42407	438	3746	242	6492	2046	0	6
140624	2006	31338	1684	44014	9044	573780	342200	29.9094	31905	36658	43130	438	5689	860	8578	3636	0	6
140624	2007	43641	2133	69009	13294	744989	441871	30.083	31921	37758	45466	3460	8674	5763				6
140721	2000	3372	205	7031	1688	44969	26968	12.6173	10407	9687	14617		1295	92	1132	456	0	11
140721	2001	3624	670	8801	1961	48789	30242	12.6901	10305	9875	13255		1994	88	1263	546	0	11
140721	2002	3021	174	10035	2499	55712	35644	12.7572	10768	9332	14741	158	1593	249	1504	719	0	11
140721	2003	4080	191	11671	2886	69677	48027	12.8282	12343	9141	15041	108	2629	213	1256	631	0	11
140721	2004	4989	230	15451	3070	111000	72381	12.9019	12198	8459	14489	499	4815	443	1517	624	0	11
140721	2005	8628	420	19330	3792	135821	95360	12.9586	12463	8723	13759	1540	4056	354	2659	968	0	11
140721	2006	9885	707	22550	4332	160003	116228	13.0186	12866	8828	13811	1299	6122	282	2182	1133	0	11
140721	2007	13002	2201	29180	7073	204196	144795	13.0839	12562	8751	14045	3674	6737	4406				11
140722	2000	2869	181	6828	1538	43826	21644	15.6203	12520	9448	13450		2039	100	1205	343	0	11
140722	2001	3260	381	8463	2214	48481	23615	15.6015	12482	9680	12714	199	1865	147	1488	554	0	11
140722	2002	2229	95	10319	2544	59513	29639	15.6298	11675	10411	14461	761	2373	147	2035	590	0	11
140722	2003	3204	127	13594	3042	72613	42056	15.6837	12251	10939	14852	1125	3193	90	2758	741	0	11
140722	2004	3809	223	16279	4147	106799	56919	15.7428	13071	11029	14583	1764	3944	431	2466	697	0	11
140722	2005	5215	309	20425	4306	123500	64603	15.7844	13466	10460	13856	3792	4493	154	3706	874	0	11
140722	2006	17981	585	35704	5464	137570	76464	15.8635	14322	10026	13136	5632	6860	193	4713	1585	0	11
140722	2007	23996	986	48783	8293	167464	93463	15.9354	14809	10077	12534	8571	8464	5819				11
140723	2000	2581	238	7624	1499	36889	15678	13.4522	12193	8599	12983		2287	110	870	305	0	11
140723	2001	2784	624	7650	1961	41054	17401	13.4766	12412	8394	12070	48	1933	159	901	376	0	11
140723	2002	2080	134	9453	2397	47567	23130	13.5001	14012	8708	11686	738	2395	210	1021	428	0	11
140723	2003	2688	179	12161	2750	57185	28824	13.5394	14698	10087	12804	1021	3480	365	1118	565	0	11
140723	2004	3677	355	15830	3279	88760	43206	13.5825	13549	9588	11777	1824	5003	516	1578	532	0	11
140723	2005	5132	518	18780	4167	102017	47875	13.6154	14557	8728	10558	3586	4049	449	2009	955	0	11
140723	2006	37247	829	54165	5245	106799	47924	13.6726	14546	8105	9879	5551	6409	540	1793	959	0	11
140723	2007	11051	1114	34804	7438	140075	65281	13.709	12796	7601	9496	8781	8442	6375				11
140724	2000	3458	84	7782	2017	61938	26942	22.1361	14767	11834	18184		1858	36	1282	415	0	11
140724	2001	3894	364	9556	2930	66600	28657	22.0736	14573	12540	16973	363	1525	222	1432	725	0	11
140724	2002	2878	108	10773	3165	74358	31580	22.113	14005	13297	18245	712	2041	126	1605	602	0	11
140724	2003	3535	122	14991	4225	83672	37363	22.1604	14208	14106	18750	1264	2949	202	1729	792	0	11
140724	2004	4325	247	20040	4604	106172	41137	22.223	14695	13845	18267	2681	5584	408	1989	885	0	11
140724	2005	5389	410	23191	5734	120279	49456	22.2835	15411	14154	18213	5141	5830	1070	2600	1358	0	11
140724	2006	19555	585	42125	6662	142455	63977	22.3871	15958	14137	17992	7312	8075	287	3063	1232	0	11
140724	2007	10619	901	37126	8850	168917	77278	22.4639	15142	14087	17377	9955	7797	6720				11
140725	2000	4802	332	7481	1873	67791	18682	21.0184	15460	11716	17380		1410	157	1078	398	0	11
140725	2001	5102	514	10225	2881	76329	22345	21.0296	16076	11716	17380	289	1831	263	1544	640	0	11
140725	2002	4004	156	11834	3321	87154	27545	21.0785	15788	12937	16768	367	2324	518	1823	725	0	11
140725	2003	4830	235	14574	3454	104789	36169	21.1182	16287	14410	17220	920	3073	812	1866	743	0	11
140725	2004	6342	302	20055	4781	150717	52695	21.1615	17820	14528	16429	2098	4809	683	2558	1112	0	11
140725	2005	9491	802	25451	6117	196315	87347	21.2068	20824	13904	14930	3482	5082	870	3175	1416	0	11
140725	2006	31215	1469	50810	7066	232053	110280	21.2739	20805	12511	14672	3277	7311	543	3857	1603	0	11
140725	2007	33611	2340	59731	9630	301522	149564	21.3512	22728	11255	14631	7752	8582	7025				11
140726	2000	6078	592	9274	1991	129596	51946	28.5807	27892	15790	19866		2158	742	1206	852	0	11
140726	2001	6489	655	11339	2744	136110	54889	28.7677	26380	16738	19101		2707	749	1474	921	0	11
140726	2002	5257	165	14929	3961	165580	68443	28.9443	26481	18466	25983		3320	1727	1752	1187	0	11
140726	2003	5748	146	16025	3980	189987	79642	29.1025	26206	19130	26152	459	3592	1512	1847	1121	0	11
140726	2004	6863	160	18288	4031	247454	95445	29.2496	24115	19661	26328	1119	3890	1398	2315	1470	0	11
140726	2005	8075	120	23722	5226	278049	104866	29.4314	24176	20366	26553	2517	5676	1860	2579	1206	0	11
140726	2006	9455	301	29552	5742	329437	128451	29.5529	22321	22163	26930	4573	9105	3036	3302	1582	0	11
140726	2007	12991	485	44525	9167	371716	145064	29.6878	23308	23545	26958	8538	12667	9517				11
140727	2000	5290	419	9014	2038	110386	40666	25.3829	16961	15371	22956		1545	237	1166	1041	0	11
140727	2001	6336	694	11600	3062	122145	47835	25.5311	15012	16284	22351		2221	625	1525	882	0	11
140727	2002	4842	178	12750	3342	140053	57889	25.6781	13356	17219	24366		2327	701	1782	1078	0	11
140727	2003	5701	158	15895	3763	170114	65360	25.8042	13290	18432	24667		3668	1132	1768	1212	0	11
140727	2004	6733	119	18545	4172	225375	97342	25.9278	12700	18800	23968	422	3817	561	2128	1373	0	11
140727	2005	8475	112	23432	5036	248437	107672	26.0617	12523	18128	23567	2002	5090	855	2944	1657	0	11
140727	2006	9870	128	29143	5862	285879	129917	26.191	12276	17877	23109	2727	7484	1721	3312	2176	0	11
140727	2007	12088	279	37569	8166	337979	158911	26.3028	18588	16337	23545	6399	9041	7796				11
140728	2000	6805	143	12633	3481	142561	63440	47.7373	24819	32852	52410		2504	861	1340	709	0	11
140728	2001	7338	392	15320	4787	159546	75982	47.845	21956	34749	52113	22	3312	1218	1421	666	0	11
140728	2002	5535	99	17590	5819	183676	85450	48.0589	22168	37711	58554	605	4024	1568	1638	737	0	11
140728	2003	7212	83	23279	7290	222458	109971	48.2814	22147	40241	57695	1423	5046	2179	1950	933	0	11
140728	2004	7589	106	27964	8340	287101	129107	48.5005	22062	40321	56279	3081	6342	1747	2292	1044	0	11
140728	2005	9760	217	33572	10283	338833	146472	48.8036	21944	40044	51478	5006	6666	1695	2989	1853	0	11
140728	2006	25405	234	59818	11373	390072	178917	49.0526	19575	40343	47540	10291	15987	5659	4001	2091	0	11
140728	2007	19120	383	65319	15311	483641	212167	49.3115	24678	40252	46305	15381	17101	13943				11
140729	2000	7187	829	8850	2335	148096	92703	24.3734	18367	15580	26174		1094	447	1362	598	0	11
140729	2001	7897	340	10816	3073	160580	99307	24.4488	17665	16606	25672		1625	741	1619	712	0	11
140729	2002	5925	87	12846	3476	176638	107768	24.5743	17626	18096	27086		2306	872	1992	834	0	11
140729	2003	7981	141	17425	4615	215194	138186	24.6933	17950	18645	25547		2287	507	2638	1213	0	11
140729	2004	11373	241	23048	5006	340032	211484	24.8201	17786	18654	24258	388	4560	425	2824	1509	1150	11
140729	2005	24613	658	38108	9219	472826	320399	24.9783	18338	18799	24205	388	5060	829	4414	1867	2586	11
140729	2006	59097	1081	74388	9792	546747	364259	25.1136	18704	18787	23064	388	5846	2263	4822	2233	6127	11
140729	2007	55320	2048	67871	11875	655156	436121	25.23	23058	18395	23612	388	7447	6932				11
140781	2000	10331	346	12404	2911	247198	151957	37.2993	63853	25158	37562		3334	1144	1484	941	0	11
140781	2001	12683	2488	16185	4097	267704	167782	37.4431	63894	26154	36474		3534	1692	1997	1114	0	11
140781	2002	9108	675	19292	5020	298479	187089	37.6312	61473	27758	40449		4105	2231	2533	1467	0	11
140781	2003	11697	526	23171	5674	384586	260225	37.807	62521	28605	39368		4311	1919	3314	1730	0	11
140781	2004	18129	649	33806	6308	536854	393423	37.9779	66178	29483	37742	506	6145	2269	4537	2496	0	11
140781	2005	23469	1540	43752	8245	636005	472043	38.1995	64875	29686	35817	506	6959	3952	8146	3602	0	11
140781	2006	47543	1167	67431	10643	760494	575650	38.4475	38456	29046	33997	506	8426	3480	5908	4346	0	11
140781	2007	62008	2419	83884	14272	926157	708978	38.6707	66429	28251	33000	506	11759	13430				11
140821	2000	8469	1370	11169	3318	194380	51170	53.6356	25893	36021	56952		1845	255	1867	574	0	13
140821	2001	8394	564	16315	4795	210499	61155	54.0556	24510	38841	55386		2552	657	2413	784	0	13
140821	2002	6957	145	18894	5811	246338	77115	54.4566	22174	41424	54038	750	2656	703	2602	786	0	13
140821	2003	7755	98	21586	5445	303000	94500	54.8084	21563	43420	52883	1798	2996	617	2394	949	0	13
140821	2004	7380	125	24435	5939	341947	91887	55.1691	20902	44774	52056	2677	3787	721	2998	1361	0	13
140821	2005	4690	338	26838	6813	379733	101936	55.5595	20970	45746	49882	5958	4878	635	3065	1494	20	13
140821	2006	4345	494	35914	8189	425049	121532	55.9425	22526	45500	45480	8772	9745	1413	3510	1855	8	13
140821	2007	7863	1039	49020	13959	530950	164237	56.3121	22852	43428	45351	13110	11365	9613				13
140822	2000	4473	127	8493	2372	85121	26767	42.4934	13111	20935	45060	256	1613	243	1303	538	0	13
140822	2001	4270	113	13446	3684	88948	31509	42.7966	13250	25279	43079	973	3050	499	2263	823	0	13
140822	2002	3433	18	14676	4248	98945	36274	43.0934	14469	27896	43878	2523	2595	456	2337	849	0	13
140822	2003	2821	24	17434	4882	111207	41492	43.397	16184	33204	45815	3547	2866	512	2680	1091	0	13
140822	2004	2798	25	19678	6515	163559	53021	43.7071	17210	33357	43911	4988	2885	608	2829	897	0	13
140822	2005	2687	17	24358	6755	180687	63358	44.0524	17175	26018	41112	8048	3970	493	4497	1302	0	13
140822	2006	2912	27	32268	8788	209428	76803	44.3796	16221	25633	39213	11898	6895	1012	4985	1627	0	13
140822	2007	4299	277	43407	11338	252061	97966	44.6391	16051	33530	33029	15476	9938	7713				13
140823	2000	6953	564	11125	2133	188351	114115	37.764	24511	21241	39828		1215	400	1444	754		13
140823	2001	7875	355	14855	3102	226127	149590	38.0704	22934	22680	35848		2769	479	2428	979	739	13
140823	2002	6402	226	17647	3851	296441	213548	38.362	21741	25416	39211		2692	866	2209	1318	970	13
140823	2003	7956	165	21638	4713	401273	312483	38.5848	22147	27952	40000		3313	885	2436	1272	1782	13
140823	2004	9718	245	27175	5454	470117	366844	38.8201	22721	25159	36265	566	5431	1678	3006	1442	1068	13
140823	2005	11708	712	30489	5630	546067	430156	39.0881	23131	27545	33963	903	5567	991	3742	1540	2016	13
140823	2006	11788	1074	36534	7900	593753	454689	39.3666	21621	29805	33781	2411	10012	1935	4522	1806	1880	13
140823	2007	21133	1270	48646	11977	697391	531377	39.6026	21884	29361	33425	4942	12639	9772				13
140824	2000	4412	70	7538	1575	65297	29608	32.4587	13612	18844	37548		1259	149	1330	574	0	13
140824	2001	4284	360	9586	2330	72100	35918	32.7168	12222	19482	38470	322	1742	277	1778	870	0	13
140824	2002	3143	43	11642	3026	85549	43970	32.9631	13239	21965	43180	1070	1886	370	2377	876	0	13
140824	2003	3338	30	13205	3622	106548	61507	33.1754	13227	23139	38524	1669	2101	308	2261	1162	0	13
140824	2004	3111	26	16397	4335	188047	107563	33.3921	13283	24605	39693	3333	2970	361	3234	752	0	13
140824	2005	3899	9	21254	5178	210633	122248	33.5953	13180	25528	37453	5783	4094	482	3228	920	0	13
140824	2006	5137	47	28604	5745	248271	141414	33.8005	12868	26533	34922	8014	7737	869	3821	1349	0	13
140824	2007	10136	193	36949	8504	285153	160542	34.0074	11801	26821	33702	11847	7004	6688				13
140825	2000	4231	170	7044	1665	90539	38674	31.1807	15824	17035	32834		1196	61	1138	406	0	13
140825	2001	4395	242	9221	2139	98813	41794	31.4425	15491	17135	32995	331	1621	297	1531	571	0	13
140825	2002	3131	46	11197	2508	109904	47714	31.6945	15274	21864	35931	888	1913	554	1679	705	0	13
140825	2003	3562	43	13697	3107	132374	65081	31.9376	14435	18320	36158	1550	1926	494	1852	850	0	13
140825	2004	3351	50	15379	4160	192255	92187	32.1739	15212	19100	36920	2595	2458	534	2353	970	0	13
140825	2005	3622	76	19286	4815	214213	103877	32.36	15441	19519	31948	4873	3131	450	2728	1131	15	13
140825	2006	3731	55	26462	6981	242360	118521	32.5482	15472	20755	30199	9086	5923	973	3113	1772	0	13
140825	2007	7574	247	36340	9782	283808	136652	32.7374	15750	20866	30387	11662	7136	7009				13
140826	2000	4542	369	8023	1804	98742	42674	31.36	22436	17035	32834		1275	404	1616	536	0	13
140826	2001	4476	196	10945	2817	107499	45150	31.56	21842	17135	32995	316	1666	483	2632	713	0	13
140826	2002	2887	39	13530	2893	124843	52999	31.61	22574	21864	35931	1112	2412	1073	2880	865	35	13
140826	2003	3142	45	15541	3291	156079	74036	31.72	22335	18320	36158	1863	2311	953	3446	852	189	13
140826	2004	3625	43	20711	4135	192255	92187	31.8	22305	19100	36920	3274	4989	1253	4346	941	238	13
140826	2005	3952	12	23128	5090	214213	103877	31.89	21985	19519	31948	5587	4946	1421	4754	1095	177	13
140826	2006	3293	11	26914	5594	242360	118521	32.2	22178	20755	30199	9620	7255	2253	4549	1285	80	13
140826	2007	4338	173	37413	8780	283808	136652	32.16	24414	20866	30387	13146	10314	5104				13
140827	2000	5246	-81	8973	1720	77697	42614	21.9466	31218	15178	23482		1365	245	2036	651	0	13
140827	2001	4771	96	11169	2228	78650	41559	22.1204	29813	12866	23274		2449	297	2668	802	0	13
140827	2002	2899	9	12849	2514	80218	41593	22.2952	28396	15788	23887	438	2939	454	2749	743	0	13
140827	2003	2500	15	14188	2571	88636	47068	22.4188	27556	18257	28177	1526	3152	391	2654	674	0	13
140827	2004	2487	30	17255	2892	125699	75705	22.5508	25964	18522	27708	2806	4562	364	3617	738	0	13
140827	2005	2748	17	20671	3855	142363	90281	22.6201	23150	20818	28653	5239	4939	544	3668	1046	10	13
140827	2006	3043	55	28559	5002	177560	120195	22.738	22142	20790	26699	8696	7591	1224	4180	1121	0	13
140827	2007	6692	192	35958	7432	179802	113969	22.8564	20621	19326	26461	10162	8780	7501				13
140828	2000	4087	60	8609	1882	63284	17513	34.2872	15031	21346	37998	225	2097	127	1308	603	0	13
140828	2001	3615	211	10752	2354	60675	18285	34.5661	14933	21888	36109	707	2477	270	1656	681	0	13
140828	2002	2857	46	13563	3564	68008	23284	34.833	15697	22414	33986	2244	2976	508	2064	681	0	13
140828	2003	2753	14	15345	3948	74731	26139	35.0637	16161	26017	33790	2682	3605	447	2358	851	0	13
140828	2004	2450	15	19141	4499	89492	29136	35.3082	16885	24919	33188	4457	5095	353	2944	864	0	13
140828	2005	1998	11	21039	5861	92970	30144	35.5657	16145	18695	32188	7296	4884	376	3219	885	0	13
140828	2006	2227	11	29964	7474	106688	35778	35.8213	16522	18498	30418	11976	8454	807	5100	927	0	13
140828	2007	3298	145	37532	9577	129169	41704	36.0372	15353	23832	29533	14815	8938	8706				13
140829	2000	4058	-7	8139	1643	44799	18312	24.2023	12802	15073	24255		2090	163	1290	494	0	13
140829	2001	3335	81	10390	2055	42113	15548	24.3984	12685	13680	22798	302	3842	296	1559	602	0	13
140829	2002	2575	9	13653	2723	48476	20498	24.5858	13264	14292	22126	1474	4418	473	1768	665	0	13
140829	2003	1910	8	14699	2939	53935	21939	24.7967	13904	20802	30328	2156	4793	372	1763	732	0	13
140829	2004	1902	10	19856	3815	87152	39337	24.9912	13813	21239	30003	3387	8266	361	2074	743	0	13
140829	2005	2010	7	22065	5501	95966	46083	25.1381	14061	15594	29965	5831	6466	433	3055	830	1223	13
140829	2006	2535	10	29648	7364	115707	58512	25.2917	14201	15371	29735	8028	10414	1025	3431	958	1948	13
140829	2007	4772	161	38268	11188	132141	67224	25.4407	14325	20488	28616	10629	11601	5015				13
140830	2000	5850	1301	11284	2187	97775	39468	37.2094	20739	22433	37167		1420	292	2441	539	0	13
140830	2001	6163	976	15579	4330	106250	39698	37.512	20585	24763	39349	473	3163	444	3271	988	200	13
140830	2002	4357	162	16297	4894	126361	51169	37.8009	24218	26783	45547	513	2873	518	3541	1138	214	13
140830	2003	3894	196	16504	5267	145858	62170	38.0546	19067	30144	47806	1013	2684	480	3844	959	0	13
140830	2004	4378	208	21747	5702	228912	90487	38.3016	18599	32055	45708	2745	4839	723	3735	1089	0	13
140830	2005	3658	187	25032	5785	247213	97250	38.5957	17974	33567	42259	5446	5189	828	4902	1473	0	13
140830	2006	2388	259	28965	6956	272114	109332	38.8692	17997	33844	39511	10048	7601	950	4379	1563	4	13
140830	2007	3509	458	38427	10099	321315	130419	39.0905	17944	33945	35743	13070	9639	7051				13
140881	2000	8020	178	11124	2859	168794	83571	42.1514	34160	20161	42459		1497	406	1711	780	0	13
140881	2001	8730	440	13847	3199	186796	98581	42.4789	32416	29148	45098		3467	505	2445	908	0	13
140881	2002	5988	88	16695	4502	220346	120660	42.7906	31307	32075	48238	703	3703	974	2507	860	0	13
140881	2003	5844	61	19030	5198	253739	142629	43.1352	29920	40086	49439	2272	4524	963	2648	1037	0	13
140881	2004	6508	103	22792	6430	320353	184014	43.4443	29556	38145	47920	4017	4910	1163	3260	1197	0	13
140881	2005	6011	56	26033	7212	363325	206695	43.7537	30788	20195	43389	7458	9040	1153	4112	1498	0	13
140881	2006	6685	101	35449	9188	444185	272574	44.039	29777	39720	40021	7458	9040	2604	4629	1644	0	13
140881	2007	18426	2665	51205	14537	581708	377139	44.3125	27299	39487	40143	10656	12670	10239				13
140882	2000	13124	342	14122	2912	237269	169310	36.8278	40721	24256	41840		770	332	3221	1071	0	13
140882	2001	17289	1246	19098	4612	311239	224581	37.1492	36994	27265	42542		1335	352	4210	1699	0	13
140882	2002	14936	271	23788	6149	422601	307311	37.4162	33988	29177	44646		1228	525	5140	1713	0	13
140882	2003	21019	397	30456	7127	743985	573358	37.756	39738	31816	45847		1704	491	5911	2107	0	13
140882	2004	32161	168	38710	9510	1091012	826409	38.0762	37388	36905	45972	556	2805	697	6860	2429	0	13
140882	2005	45675	2187	53602	10640	1318106	971548	38.2708	38262	39588	45481	556	2795	670	7856	2845	0	13
140882	2006	53750	4099	63269	13966	1766678	1336673	38.4896	38417	39654	43358	556	6064	1238	9670	2959	5	13
140882	2007	103467	19816	88248	21791	1913726	1361952	38.7255	36831	39303	43816	556	7446	7266				13
140921	2000	4299	235	7496	1652	84786	48651	21.1107	11823	11464	18550		890	234	1350	427	0	14
140921	2001	4185	672	9631	2329	90851	53515	21.2405	12074	12991	17199		1476	468	1692	515	0	14
140921	2002	3422	132	11265	2653	91739	46150	21.3626	12863	11230	17478	702	2042	1059	1833	643	0	14
140921	2003	3604	133	13471	3010	104286	54222	21.4978	10401	14328	17692	1336	2738	1085	1982	612	0	14
140921	2004	4087	165	16188	3309	138755	75500	21.6397	10277	14213	17672	1810	3743	1190	2225	840	0	14
140921	2005	4281	111	18154	3662	147873	79896	21.7434	10373	13980	17761	2856	4387	1204	3064	1131	0	14
140921	2006	4856	108	22449	4390	169704	96004	21.8829	9877	13757	17609	4887	5222	1351	3844	1056	0	14
140921	2007	7394	264	32800	5336	201204	117252	22.0004	8805	13702	19079	7145	8555	6562				14
140922	2000	3655	56	10085	2630	50000	12500	31.3236	14420	22526	33433	450	2005	295	1602	586	0	14
140922	2001	3592	66	14028	5036	55000	13000	31.561	15397	23748	32725	674	3052	432	2842	903	0	14
140922	2002	3612	43	16935	5599	56100	13409	31.7837	15655	24382	35123	1383	4044	1122	3117	1031	0	14
140922	2003	3303	46	18899	7003	65133	18829	31.9593	15488	26015	34448	2080	4270	1146	3296	1198	0	14
140922	2004	4276	90	24302	8132	84026	20726	32.1542	16682	27810	34426	3563	7227	1327	3864	1434	0	14
140922	2005	4613	33	30866	8662	92030	22030	32.3188	14571	27376	33832	6168	8555	1442	4275	1837	0	14
140922	2006	6038	62	38961	11543	103755	25755	32.5091	14219	28005	33737	9093	11726	2482	6032	2076	0	14
140922	2007	8926	117	53339	15264	142436	36112	32.6688	13526	26941	35118	13021	14605	5989				14
140923	2000	2729	33	7341	1504	42810	15748	20.3313	10536	11901	17738	296	1922	296	1342	546	0	14
140923	2001	3317	185	11247	2246	38903	16213	20.4917	10615	13721	17109	61	1991	373	1806	830	0	14
140923	2002	3869	60	13146	2480	42775	15400	20.6417	10309	14785	16936	661	3332	623	2061	938	0	14
140923	2003	5294	130	16603	2654	62489	32003	20.8062	11012	14445	18590	972	3821	691	2323	1003	0	14
140923	2004	5056	342	19004	3263	88902	46602	20.9637	9346	14696	20351	1445	5579	1030	3028	1309	0	14
140923	2005	8445	581	24860	4190	110924	69099	21.1405	9401	14280	20065	2306	6108	1093	4098	1111	0	14
140923	2006	9782	622	28973	5486	131513	86333	21.2561	9154	10055	19792	3746	7996	1135	4727	1577	0	14
140923	2007	16391	1280	38161	8303	213375	140012	21.3721	9012	15145	18480	5092	10318	7887				14
140924	2000	2479	54	7098	2119	50015	19505	24.2024	13076	16071	30912	1748	1900	182	1165	649	0	14
140924	2001	2793	363	9727	2862	55216	24651	24.3985	13243	16782	31220	1004	2280	373	1420	767	0	14
140924	2002	1948	75	12611	3325	50000	19602	24.5776	13403	19184	32482	3281	3017	593	1582	920	0	14
140924	2003	2829	75	14110	3999	51870	18354	24.7525	13105	21302	36342	3178	3505	794	1952	1113	0	14
140924	2004	4562	218	19641	4739	82000	37400	24.9264	13650	21698	37449	4182	6406	1153	2437	1577	0	14
140924	2005	5200	67	23802	6047	102800	53300	25.1257	13041	20962	36869	7136	7323	1293	3060	1650	0	14
140924	2006	6954	222	30827	7310	122000	66266	25.2928	12634	21083	35781	7629	9841	1516	3567	1938	0	14
140924	2007	10243	597	42242	11587	155300	89226	25.4328	13455	21970	35253	9832	12203	7492				14
140925	2000	3667	-37	6514	1463	31628	14800	15.2964	16989	9180	17587		1172	202	1004	672	0	14
140925	2001	3911	331	8878	2116	33582	16662	15.4214	17179	10016	17452	479	1294	299	1314	851	0	14
140925	2002	3493	255	11541	2492	36640	18603	15.5363	15759	10090	17367	884	2882	647	1754	902	0	14
140925	2003	4474	285	12362	2876	41429	19680	15.6335	14253	10584	19572	977	3149	710	1644	866	0	14
140925	2004	5654	463	16410	3898	52052	31158	15.7296	13406	10210	17989	1441	5056	746	1853	892	0	14
140925	2005	8156	441	22451	4268	87040	33140	15.8603	13416	10201	18996	2526	5012	993	2759	1354	0	14
140925	2006	13374	518	25429	5105	100182	43682	15.9329	14401	10021	18942	2744	6658	1557	3233	1664	0	14
140925	2007	12137	907	37116	7259	145552	69314	16.0222	13976	8803	18925	5117	9097	7187				14
140926	2000	1043	-43	7162	1334	27548	8100	15.5743	9274	7220	18021	1232	2495	144	1171	466	0	14
140926	2001	1107	12	8518	1791	23124	9970	15.6992	9334	6180	24010	1008	2474	207	1537	534	0	14
140926	2002	1155	10	12139	2649	26163	7652	15.8163	9768	6252	24156	1870	4178	355	1727	708	0	14
140926	2003	1558	17	12268	2592	31960	12754	15.9488	9719	11770	21046	2694	3393	381	1858	662	0	14
140926	2004	2409	40	16422	3182	45057	20575	16.0751	9860	6413	25523	3620	5703	449	2139	661	0	14
140926	2005	3400	1	19193	3230	60386	22379	16.2023	10024	10955	23674	6247	5507	725	2881	823	0	14
140926	2006	4397	52	24728	4445	65100	24508	16.302	10098	6600	27850	7046	6524	936	3350	1253	0	14
140926	2007	7167	285	35033	6252	84144	35701	16.3859	9804	6824	27660	8666	9500	5548				14
140927	2000	3338	925	5813	880	24000	7556	10.399	6546	6736	10104	30	1195	142	1317	377	0	14
140927	2001	3886	1762	6906	1249	23280	8228	10.4715	6602	7031	9885		1327	164	1802	429	0	14
140927	2002	1672	33	8905	1395	28807	5639	10.5396	6582	5552	10134		2421	466	2023	733	0	14
140927	2003	1732	122	9854	1766	30580	6166	10.5952	6933	7831	10341	472	2347	322	1881	722	0	14
140927	2004	1947	77	13080	2009	34528	4556	10.6533	7076	8114	10778	766	4798	348	2150	708	0	14
140927	2005	1708	32	14337	2725	36700	3141	10.7155	7145	7424	11148	2379	3872	349	2300	708	0	14
140927	2006	2055	9	18524	3479	42600	3498	10.7831	6851	7194	9911	3660	5694	480	2842	941	0	14
140927	2007	3424	23	25015	5371	48051	4496	10.8396	6166	6757	12814	6611	6605	4496				14
140928	2000	1431	3	5339	1659	22549	2592	10.865	6702	8269	11488	1241	1334	139	1200	345	0	14
140928	2001	1335	49	7508	2072	17464	3840	10.9438	6801	9708	11480	939	2053	244	1459	486	0	14
140928	2002	1313	23	10423	2407	24841	4004	11.0185	6700	10679	11336	1850	3376	638	1756	676	0	14
140928	2003	1464	41	10738	2870	30397	6019	11.0813	6980	10378	12514	2290	2838	624	1805	661	0	14
140928	2004	1698	36	15028	3295	37000	5700	11.1463	7024	9953	12743	3394	6389	532	2024	743	0	14
140928	2005	1862	33	16873	3718	40830	7145	11.2208	6819	9593	11927	5955	5325	501	2268	902	0	14
140928	2006	3025	14	23052	5183	45750	9837	11.2892	6844	10514	11363	7023	6579	628	3546	1144	0	14
140928	2007	4566	41	28838	5707	60445	13570	11.3524	6353	10879	10592	7724	7339	2729				14
140929	2000	907	-30	4847	824	18816	3018	8.076	6126	5195	7928	1168	1161	170	1005	419	0	14
140929	2001	876	19	7172	1492	17770	3146	8.1413	6088	5782	7929	1055	2605	127	1236	436	0	14
140929	2002	698	7	8752	1569	22568	4957	8.2009	5203	6272	8848	1826	2755	429	1269	539	0	14
140929	2003	989	12	9380	1740	27092	5273	8.2632	5304	6718	9731	2456	3055	429	1020	539	0	14
140929	2004	1252	16	13167	1870	34108	5035	8.3252	5375	6644	10023	3457	5490	656	1294	434	0	14
140929	2005	1207	7	14755	2191	38513	6047	8.3845	5290	6430	9632	5897	4852	701	1764	649	0	14
140929	2006	1502	4	20469	3132	43878	9140	8.4417	5522	6541	9051	6748	6797	875	2671	810	0	14
140929	2007	2225	45	30286	4277	56511	10905	8.4875	4272	5840	9377	7745	8866	6641				14
140930	2000	2717	116	6762	1437	33500	13703	13.8781	12014	9365	14535	260	1553	106	1168	471	0	14
140930	2001	2801	259	9567	2260	33880	14742	13.984	12316	9980	14314	129	2341	294	1381	593	0	14
140930	2002	3565	99	12380	2638	68000	34900	14.0831	11763	10180	13761	795	3381	716	1695	708	0	14
140930	2003	4142	55	13371	2897	104218	64920	14.1686	9821	12838	15245	880	3306	853	1780	586	0	14
140930	2004	6207	79	17977	3401	100900	44700	14.2527	9980	13013	14992	1342	6347	1071	2282	756	0	14
140930	2005	7828	79	22269	3867	200787	125222	14.3452	10122	12558	14839	2043	5823	1079	3047	916	0	14
140930	2006	13951	304	31658	4872	263264	167071	14.4376	10105	12201	14578	1692	6878	1511	3630	1371	0	14
140930	2007	23813	3994	46538	9793	307132	191034	14.5155	10279	8422	13762	3978	8586	7900				14
140931	2000	2175	-4	6551	1294	41041	18061	14.6995	10660	9278	20531	1422	2300	157	1032	560	0	14
140931	2001	2664	234	9412	1899	45760	24090	14.8233	10381	10300	20120	766	2450	287	1555	842	0	14
140931	2002	2487	69	12911	2177	45760	24090	14.9396	10397	9694	15169	1013	2922	633	1630	864	0	14
140931	2003	3703	70	13310	2682	81304	45349	15.0534	10723	13108	24101	1307	2285	640	2123	970	0	14
140931	2004	5420	120	17593	3256	111700	56050	15.1661	10939	13692	23672	1790	5520	884	2469	1113	0	14
140931	2005	10288	333	23928	3757	134775	64145	15.2844	10968	12164	24297	2465	4854	920	4164	1819	0	14
140931	2006	15376	755	31449	4629	155077	75545	15.3875	11095	11301	22555	2073	7778	2222	5550	1897	0	14
140931	2007	22912	4640	46772	7799	253390	157000	15.4806	11160	9705	24919	2433	8520	7482				14
140932	2000	2614	73	6252	1705	19052	8096	11.2246	7959	6854	11928	437	1797	199	1237	296	0	14
140932	2001	2851	94	8608	2248	18039	6729	11.3177	8008	8030	12252	576	2896	273	1622	339	0	14
140932	2002	1817	16	10745	2659	19246	7613	11.4043	8208	9097	13463	936	3701	746	1806	376	0	14
140932	2003	1980	68	12219	3188	53819	36383	11.4918	7761	10281	14567	1404	3168	689	1997	611	0	14
140932	2004	2500	575	15034	3733	68800	41500	11.5739	7619	10524	14804	2333	5778	828	2383	560	0	14
140932	2005	2993	692	18980	3247	72131	32987	11.6524	8515	9365	14479	4169	6116	1324	2853	748	0	14
140932	2006	3999	1301	23712	4268	86050	44688	11.7257	8426	8586	13906	4999	7785	1019	4408	1107	0	14
140932	2007	6734	2492	31731	6042	115000	65950	11.7879	7843	9789	14074	6413	8695	5225				14
140981	2000	8686	178	14771	3893	155861	60598	47.1909	46699	25157	39325		2711	904	1829	751	0	14
140981	2001	7923	477	17034	4983	148918	67028	47.5081	45760	23800	39400	645	3157	1202	1644	1337	0	14
140981	2002	7710	118	21090	5216	163689	63957	47.8094	44102	28432	39816	2322	4975	2781	2067	1351	0	14
140981	2003	9158	157	25525	6351	179669	67655	48.0635	46166	36148	45778	2888	5600	2952	2423	1574	0	14
140981	2004	9745	205	26359	6854	224037	73800	48.3214	42378	36200	44768	3884	6537	2639	2642	1660	0	14
140981	2005	10897	130	32878	7491	263440	92884	48.5622	42656	32760	41986	6462	7986	3642	3246	2070	0	14
140981	2006	15663	457	42856	8289	332022	136672	48.805	42804	32786	41998	7755	10696	4113	3925	2692	0	14
140981	2007	30049	4880	65589	12963	440377	204766	49.0047	40979	32957	42500	12465	12416	14684				14
141021	2000	3312	94	7332	1761	104856	56114	22.261	12379	14872	22070		1460	146	1195	571	0	17
141021	2001	3635	251	10673	2356	117928	63530	22.3995	12228	15934	24851	696	1837	367	2073	888	0	17
141021	2002	2813	50	12004	2697	144225	82208	22.535	11790	16616	23921	1474	1748	454	2334	977	0	17
141021	2003	3509	84	14571	3233	186325	117078	22.6649	11669	18257	24392	2162	1797	452	2828	1069	0	17
141021	2004	5242	128	19904	4214	292829	202635	22.8079	11531	18935	23764	3505	2937	505	3787	1483	240	17
141021	2005	6791	280	24118	4715	326616	231884	22.9404	11336	19305	22402	5199	3685	570	4859	1897	200	17
141021	2006	7830	254	29952	5707	359049	246955	23.0743	11499	18956	20778	6675	5734	901	5312	2547		17
141021	2007	13822	835	40162	8656	436968	288231	23.196	11659	18265	19676	8233	7822	8223				17
141022	2000	6048	318	9041	2687	118120	63338	30.3672	17258	16799	26998		976	166	1896	623	0	17
141022	2001	7032	708	13328	3530	133781	75833	30.6218	16635	18122	26720	557	1680	377	3089	989	0	17
141022	2002	5098	145	15068	4714	167354	105278	30.861	17529	19988	30272	770	2154	588	3027	959	0	17
141022	2003	6497	135	19460	5259	234976	164847	31.1076	18300	20428	29702	1740	2143	465	3950	1648	0	17
141022	2004	9149	271	25750	7213	356898	220178	31.3427	18257	20086	29601	3089	3627	704	4549	2395	0	17
141022	2005	25398	576	45481	9229	385242	257198	31.5492	18442	21401	27925	5760	4362	753	4750	2930	8745	17
141022	2006	30165	780	55604	8918	430026	263436	31.753	17175	22774	26703	4909	7110	933	5071	3452	7997	17
141022	2007	28291	1792	53926	12004	502567	315673	31.9372	17618	22836	26374	4787	8491	9998				17
141023	2000	7021	813	11532	2728	177105	106841	46.6804	18546	25164	50893		2125	143	2200	903	0	17
141023	2001	8908	2267	15459	3977	209225	127256	47.0455	18513	29209	50458		2015	385	3461	1260	0	17
141023	2002	6043	403	19239	4437	257044	162298	47.412	16710	33640	55896		2460	852	3982	1092	0	17
141023	2003	6942	393	23300	5676	351043	238831	47.7479	16636	36892	55366	234	2769	784	5126	1304	0	17
141023	2004	13521	819	34385	6980	519375	358673	48.0915	15042	36590	51673	1024	4699	918	6337	1605	0	17
141023	2005	21855	1053	45460	8244	629363	444895	48.4337	15347	37364	47870	2203	4978	778	7622	2343	0	17
141023	2006	25381	1231	55525	9168	750682	546793	48.7569	15188	38588	45012	2258	8661	1651	8454	3493	0	17
141023	2007	43949	2379	75008	17227	861455	624592	49.0756	16124	38932	44388	4803	10331	10008				17
141024	2000	10456	132	14757	3978	255551	142717	69.4029	34224	46763	70856		1753	119	2352	1211	0	17
141024	2001	12560	236	20258	5420	289140	166219	70.9266	37437	49070	70175	76	2781	220	3211	1812	0	17
141024	2002	8457	867	22936	6091	334683	200051	71.4656	39210	48347	75692	87	2913	569	3441	1591	0	17
141024	2003	10508	796	28498	7736	452424	291283	72.0043	39408	58395	83919	271	3309	522	4223	1937	0	17
141024	2004	15694	1010	37515	9207	588743	392984	72.5529	42135	58206	77591	1550	4883	515	5129	2608	470	17
141024	2005	19664	1422	47612	11991	713928	498129	73.0767	41064	60087	72383	4254	5319	696	5841	2961	150	17
141024	2006	26552	1762	60672	12693	807792	552535	73.5665	40893	60997	68383	6046	9172	885	5870	3169	578	17
141024	2007	43513	3267	83543	20628	897177	613078	74.0341	41309	53061	75227	10622	13277	13951				17
141025	2000	1652	21	4545	935	41963	25394	8.4812	6700	4638	10170	70	1094	45	902	275	0	17
141025	2001	1990	72	5988	1301	49985	31961	8.5337	6740	4900	10098	213	1446	81	1178	388	0	17
141025	2002	1319	28	6672	1544	58649	38062	8.5848	6643	5777	10225	480	1234	160	1265	354	0	17
141025	2003	2266	55	9140	1829	105092	81616	8.6401	7683	6755	10826	876	1949	249	1851	595	0	17
141025	2004	3628	361	11907	2431	192752	153949	8.7001	7677	6926	11145	1267	2346	430	2379	678	0	17
141025	2005	6048	515	16460	3077	225548	185078	8.754	8312	7186	10685	1932	2796	430	2942	994	0	17
141025	2006	17287	728	29145	3751	259392	213730	8.8061	8688	7423	10552	3313	3667	467	3375	1117	0	17
141025	2007	16951	3001	31584	6104	340348	285272	8.8569	9405	7158	10042	4091	4877	4803				17
141026	2000	1401		4532	838	31237	10458	7.6247	6854	4060	7649	369	1053	149	1012	323	0	17
141026	2001	1623	144	6259	1404	33821	11760	7.7283	6909	4369	7368	436	1365	249	1352	522	0	17
141026	2002	1270	23	7333	1468	40226	16063	7.7708	6746	4968	7670	851	1734	376	1508	589	0	17
141026	2003	1407	47	8957	1776	50194	24257	7.8203	6639	6142	8396	1250	2330	515	1674	571	0	17
141026	2004	2381	146	11423	2452	69231	34285	7.8712	6492	6325	8473	1878	2868	425	1879	712	0	17
141026	2005	4437	245	15994	3081	92341	54622	7.924	7409	6422	8963	3239	3604	441	2249	963	0	17
141026	2006	4757	342	18718	3730	114037	72040	7.9743	7820	6686	8815	4575	4596	439	2611	1302	0	17
141026	2007	9499	541	27985	5905	152092	106990	8.0213	7894	6616	8660	5520	6137	4683				17
141027	2000	2142	-9	5782	1570	30035	11274	12.1499	7883	8124	12709	880	1077	139	1403	415	0	17
141027	2001	4006	111	8709	2618	38030	17229	12.3388	7335	8487	12552	304	1583	261	1787	583	0	17
141027	2002	2509	67	9145	2435	48082	26711	12.4247	7264	8726	13241	284	1246	366	1997	573	0	17
141027	2003	3843	65	11754	3328	61683	37062	12.5246	7549	8730	12714	315	1575	545	2009	704	0	17
141027	2004	5323	169	15338	4021	114904	70826	12.6263	7374	7949	12340	669	2872	388	2022	928	0	17
141027	2005	6408	310	17817	4508	138598	95043	12.7218	7314	7794	11852	1120	3011	414	2364	971	0	17
141027	2006	10454	124	23706	5608	175843	127650	12.8021	7756	7840	11301	1359	4585	444	2888	1394	0	17
141027	2007	11021	237	27050	7751	209473	153903	12.8665	7572	7945	10620	3743	5430	2573				17
141028	2000	855	8	5658	1138	22259	6072	9.7229	6762	7135	12533	754	1921	52	858	296	0	17
141028	2001	805	5	7095	1544	24115	6487	10.0129	6058	8254	12006	890	1945	163	1063	372	0	17
141028	2002	611	8	8728	1569	26748	6610	10.1005	6065	8817	11515	1505	3174	227	1190	422	6	17
141028	2003	734	3	9681	1951	30423	8072	10.1803	5902	9021	12930	2217	2845	346	1261	526	94	17
141028	2004	1015	8	13664	2416	38118	11828	10.2614	6078	8636	12707	3272	5438	444	1608	725	0	17
141028	2005	1434	17	14391	2569	53117	26551	10.3291	5874	8031	12418	5859	4832	425	2086	968	0	17
141028	2006	1684	20	19066	3532	58814	27275	10.3944	5830	7791	12040	7481	6013	344	2486	1166	0	17
141028	2007	2241	57	24955	5192	71809	36250	10.4585	5692	7335	11847	8720	7456	4811				17
141029	2000	4753	630	8209	2024	88325	59833	21.6702	12320	15551	27191		1423	66	2216	642	46	17
141029	2001	7193	1661	11713	2789	99256	67956	21.8691	14335	15024	26201		2245	113	2814	991	80	17
141029	2002	4346	466	12815	3139	114274	82052	22.0664	14967	16252	29207		2283	531	3323	832	114	17
141029	2003	6617	550	15535	3956	158195	122041	22.2356	15214	17043	28753		2243	203	3966	1022	28	17
141029	2004	9563	1349	22603	4534	254263	190062	22.4079	15758	16475	28094	391	4522	250	4606	1612	545	17
141029	2005	13327	3078	26494	5165	304254	235913	22.575	15864	16148	27649	391	4458	333	4730	1659	300	17
141029	2006	38628	4365	53713	6457	329137	251114	22.7299	16197	16136	27112	391	6520	445	6236	2086	560	17
141029	2007	36775	9318	50642	10498	381638	294614	22.8713	16183	16745	26571	2545	7678	4867				17
141030	2000	528	60	4221	709	11845	3153	5.6091	6550	3456	8323	919	786	63	1195	307	0	17
141030	2001	502	95	6066	1098	12212	3603	5.9583	6450	3823	8089	968	1912	114	1648	422	0	17
141030	2002	365	14	7391	1370	14557	4143	6.0078	6487	4185	8385	1462	1971	183	1450	415	0	17
141030	2003	354	24	8010	1401	15417	4306	6.0506	6934	5088	8220	1889	2033	187	1733	461	0	17
141030	2004	428	7	10838	1714	19261	5616	6.0966	6855	5125	7841	2952	3641	265	2095	572	0	17
141030	2005	442	11	12505	1798	20538	7654	6.1385	6492	4651	7305	4864	4212	338	2437	645	0	17
141030	2006	509	12	15845	2352	23796	8889	6.1799	6549	4042	6874	6131	4778	387	2921	751	0	17
141030	2007	949	54	20456	2778	26626	9902	6.2201	6611	3417	6695	7080	5207	2895				17
141031	2000	903	-28	5712	1128	22438	4628	9.6029	7757	6946	12013	1069	1414	109	1265	464	0	17
141031	2001	941	78	8627	1798	25721	6144	9.696	7475	6828	10744	1338	2498	257	1541	549	0	17
141031	2002	717	2	9785	1897	29518	7519	9.7834	7569	6971	10813	2206	2994	260	1699	505	0	17
141031	2003	761	1	10593	2167	40152	16370	9.8715	7414	6980	11321	2783	2653	412	1846	627	0	17
141031	2004	376	10	10632	2417	46861	12228	9.96	7758	6760	11246	2596	4419	439	1638	426	0	17
141031	2005	1193	17	16242	2528	47447	12423	10.0338	8213	7084	11206	6863	4749	552	2993	1053	8	17
141031	2006	1656	18	20312	3303	52359	13374	10.1034	8460	6977	12171	8899	5534	816	3254	1158		17
141031	2007	2036	60	27292	5096	61490	20372	10.1645	8369	7192	11665	10231	7439	5339				17
141032	2000	336	-35	4295	764	11239	2153	6.1089	4266	4070	8289	857	1187	88	868	229	0	17
141032	2001	350		5969	1107	11585	2350	6.1595	4129	3979	7821	878	2197	166	1074	359	0	17
141032	2002	313		6323	1117	13657	1978	6.2072	4555	4297	7341	1409	2282	165	1424	326	0	17
141032	2003	336		7764	1678	14760	2173	6.2589	4439	4758	7514	1745	1842	188	1387	380	0	17
141032	2004	1055	1	15620	1741	16794	1605	6.3125	4462	4582	6756	4209	5784	348	2330	806	0	17
141032	2005	395	8	11333	1775	19301	1610	6.3524	4066	4469	6291	3910	4446	294	2184	633	0	17
141032	2006	508	6	13556	2113	21216	1778	6.3922	3893	4166	6449	5401	4574	233	3786	539	0	17
141032	2007	684	19	19780	3382	24024	2411	6.4335	3923	3384	5268	6142	5857	2370				17
141033	2000	3185	146	6603	988	51341	35357	9.8983	12165	6962	13007		721	108	1821	604	0	17
141033	2001	3703	249	9103	1498	58512	40530	9.8152	11720	6317	12742		2090	221	2239	691	0	17
141033	2002	2406	75	9861	1553	71902	51079	9.8868	11153	6494	12884	40	1885	265	2933	698	0	17
141033	2003	3295	94	11930	1887	100284	77168	9.9774	11025	7225	12659	638	1853	531	2543	793	0	17
141033	2004	5498	203	17420	2249	225975	187129	10.0674	11760	7490	14261	1232	4463	492	3317	1007	0	17
141033	2005	8419	389	21163	2598	260499	220127	10.1445	11635	7080	13846	2418	3033	487	4404	1907	0	17
141033	2006	12079	517	25549	3408	274316	230629	10.2059	11044	6713	11421	2015	4135	489	5656	2055	0	17
141033	2007	21077	1449	35044	4745	172202	124840	10.2691	10827	6324	10601	3489	5007	5770				17
141034	2000	1239	-21	5424	1196	29713	14064	13.4019	6877	13562	18040	1157	1055	71	1072	239	0	17
141034	2001	1564	39	8336	2040	35281	16057	13.5506	7310	14982	17124	905	1928	414	1515	324	0	17
141034	2002	1307	5	9512	1938	41749	21118	13.6583	7086	14112	18023	1415	2614	245	1601	377	0	17
141034	2003	1672	10	12301	2229	53355	29931	13.7687	6920	12768	17625	1982	2411	416	2194	638	0	17
141034	2004	2665	17	14505	2908	106507	68811	13.8801	7009	11489	16920	3097	3386	425	2139	803	0	17
141034	2005	3595	35	18177	3564	125802	82912	13.9698	6952	10920	15887	5102	3157	705	2954	1278	0	17
141034	2006	4711	49	23010	4542	139880	91144	14.0567	6869	11123	14825	7307	4976	757	3822	1229	0	17
141034	2007	7443	150	31315	5835	149457	95281	14.1424	6905	10856	14971	9803	6648	5582				17
141081	2000	8695	389	10242	1555	140954	62498	22.5582	37034	14436	20719		1331	283	2222	1286	160	17
141081	2001	9915	552	12333	2158	160104	73116	22.7198	37207	15229	20493		2530	502	2646	1422	118	17
141081	2002	5881	149	14312	3236	182813	83194	22.8813	35352	15541	22651	147	3128	536	3704	1656	105	17
141081	2003	6265	150	15807	3317	223100	110478	23.0642	34535	16219	22320	771	4063	1003	3866	1715	0	17
141081	2004	8917	135	20693	3328	314086	177450	23.2361	33490	16078	21510	3478	3735	525	4512	2129	165	17
141081	2005	11646	170	26800	4023	375343	209676	23.3979	32891	16042	20451	4060	5034	1448	5276	2468	0	17
141081	2006	13616	252	33246	5909	430403	236344	23.5321	32295	16285	19265	4060	5034	1032	6959	3408	3	17
141081	2007	21544	927	46043	8512	504200	279982	23.6698	33208	15538	18802	7248	8499	8323				17
141082	2000	6278	778	7842	1807	142612	86474	27.5296	43014	22598	34155		1076	199	1562	952	0	17
141082	2001	7942	811	10141	2742	156389	97491	27.733	40801	24621	32184		1537	884	1155	1077	0	17
141082	2002	6012	92	13012	2465	183600	120299	27.9343	42874	27356	34232		2263	748	2033	1188	0	17
141082	2003	6854	79	14461	2994	210731	140524	28.1468	43886	28241	34419		2109	575	2179	1158	0	17
141082	2004	10769	332	20830	3554	289509	197059	28.3635	43705	27238	32961	413	2793	522	2885	1733	0	17
141082	2005	14106	444	24372	4101	359379	259796	28.5569	44137	26044	32977	592	2986	615	2772	1812	0	17
141082	2006	20110	326	32839	5223	411828	306519	28.7428	44237	25543	32042	508	4393	909	3843	2692	0	17
141082	2007	30022	1541	42923	11634	430429	320089	28.9121	42181	24638	31653	4523	5504	6816				17
141102	2000	5537	68	9644	2097	86018	41048	23	38528	14224	28008		2911	258	1618	862	350	13
141102	2001	7006	691	12905	2825	97008	50480	23.7445	36550	15633	28000		4584	333	2220	1105	212	13
141102	2002	5159	120	14963	3713	123598	70458	24	35088	18695	28857		3106	430	2396	1065	0	13
141102	2003	6547	117	16936	4158	147006	90427	24.1807	34499	20769	33008		3459	363	2857	1550	30	13
141102	2004	9159	79	25717	5787	222905	120607	24.4169	39338	16413	31629	455	7727	650	4043	1491	0	13
141102	2005	14568	436	26781	7330	272710	163630	24.584	44423	15516	30823	1499	3860	410	4902	1882	30	13
141102	2006	20238	870	36144	9142	313058	186111	24.7428	47392	18405	31423	1338	8034	791	5928	2536	0	13
141102	2007	30315	3161	44462	14059	372016	217484	24.8927	48129	28796	34255	5386	7484	3484				13
141121	2000	5174	247	9849	3306	116131	50694	40.2183	17072	31939	46733		1316	356	1544	788	0	13
141121	2001	5610	948	13597	4571	124061	55772	40.5312	17874	32186	46210	79	2120	502	2192	1089	0	13
141121	2002	4070	153	15887	5802	133056	59153	40.8327	16948	32914	53367	1025	2620	956	2565	1080	0	13
141121	2003	5164	171	19418	7098	145254	71562	41.2002	18650	36380	52703	1909	2757	504	3057	1331	0	13
141121	2004	5958	152	24032	8330	175857	77582	41.5521	18874	28601	52150	3492	4434	854	4032	1342	0	13
141121	2005	6818	183	29987	10393	192339	95253	41.8611	18591	37676	51110	6165	4898	482	4838	1712	0	13
141121	2006	7178	128	37458	12049	219583	121232	42.1345	18939	37562	49046	8682	8710	1153	5599	1965	0	13
141121	2007	12413	437	50263	18238	261348	158230	42.386	17701	39401	48729	11661	10602	4472				13
141122	2000	3603	361	7102	2131	58883	31666	20.7327	13574	14916	23941		1339	392	1259	447	0	13
141122	2001	4171	942	9960	3064	63947	35751	20.9419	14135	15148	23587	19	1764	592	1691	600	0	13
141122	2002	3004	148	12757	3917	71881	41663	21.1408	12215	16787	26005	724	2485	1088	1999	656	0	13
141122	2003	3707	193	14920	4488	92537	61631	21.3283	11180	18533	25979	1075	2413	952	2300	800	0	13
141122	2004	5358	397	19948	6104	167010	112491	21.511	10746	15326	26555	2104	3672	1414	2339	1014	0	13
141122	2005	9227	821	26945	7180	209416	147518	21.6621	13313	20288	24787	3677	3734	624	2598	1367	0	13
141122	2006	10686	893	29766	8862	256763	192431	21.8117	13848	20690	23979	3282	6301	775	3571	1501	0	13
141122	2007	31522	1436	58391	14835	362892	278658	21.9328	13892	21399	23618	6617	9887	4754				13
141123	2000	1107	-39	7931	1938	29417	7790	25.9472	10778	17436	37708	1568	3256	291	1689	421	0	13
141123	2001	1272	30	11904	2809	21124	10447	26.2122	10826	18158	35588	1682	3733	650	2102	605	0	13
141123	2002	1106		13608	4052	28095	13078	26.4664	13224	18886	33455	3156	5020	663	2409	679	0	13
141123	2003	1507	2	16866	4650	34984	18049	26.7099	13084	20492	34415	3927	4405	731	2836	829	0	13
141123	2004	1889	9	21687	5459	61352	22610	26.9471	13125	19282	34366	5350	7672	681	3501	890	0	13
141123	2005	2961	37	26156	7251	60945	28231	27.1604	12584	18753	32004	9197	6908	1469	4201	1202	0	13
141123	2006	4016	4	35314	8395	74888	37491	27.3435	13526	24828	26065	11497	9909	2418	5419	1681	0	13
141123	2007	5767	274	42302	11134	89380	40976	27.5181	14519	24673	31150	14884	12212	5003				13
141124	2000	1969	-51	13280	4341	51988	8248	55.3938	21085	31648	87490	2256	5418	372	2201	604	0	13
141124	2001	1750	84	19290	5860	40449	8455	55.9092	19634	34581	83592	1765	6645	670	2856	836	0	13
141124	2002	1704	3	23606	7601	57049	9218	56.3882	18616	39405	80096	5054	8055	1639	3283	1046	0	13
141124	2003	1616	7	30481	8704	46700	12747	56.8986	19158	46135	82619	6638	7954	733	4576	1041	0	13
141124	2004	2458	11	37432	11938	84432	15437	57.3945	18739	42340	76006	8609	12198	1134	4796	1384	0	13
141124	2005	3326	25	38639	13418	89820	23561	57.8678	20311	42360	76206	14604	10641	1293	6464	1271	0	13
141124	2006	4135	44	56205	15221	104347	26886	58.2434	20096	32578	61033	16622	16710	2950	9227	1766	0	13
141124	2007	8670	272	72612	22635	137708	42464	58.6178	21159	48151	59675	20999	22619	9214				13
141125	2000	7423	1027	10835	3285	89851	48228	28.2849	17113	22247	43544		1656	83	2463	710	0	13
141125	2001	8925	1658	14500	4616	101737	62526	28.5352	17839	25926	42118		2709	238	2883	915	0	13
141125	2002	6667	356	15006	5393	141285	96715	28.7834	17637	29843	45925		2554	216	3156	853	0	13
141125	2003	8428	493	20291	6035	220092	170897	29.0765	18670	32413	47622		2812	272	3211	838	0	13
141125	2004	12128	909	26114	7453	319576	247923	29.3444	20063	27530	47499	477	6625	730	3746	1091	0	13
141125	2005	18283	1418	32175	9343	433845	355322	29.5294	22405	35765	46322	477	4843	591	4307	1729	0	13
141125	2006	25756	2180	45577	11788	544608	448896	29.7428	22361	34322	43475	477	8762	1056	5799	2404	0	13
141125	2007	50875	5343	67136	17531	665961	544988	29.9194	22306	33248	42700	507	9046	8292				13
141126	2000	422	-42	4699	892	13515	2479	10.2008	5372	5071	16009	1311	1708	60	1441	266	1	13
141126	2001	367	2	6731	1376	4316	1252	10.2978	4957	5793	15773	867	2691	113	1910	358	2	13
141126	2002	606		10048	1966	13523	1074	10.3901	5386	6693	15331	1777	3585	132	2314	477	0	13
141126	2003	600	1	8913	2166	13580	533	10.4819	5305	8804	16164	2272	2742	75	2312	558	0	13
141126	2004	842		15693	2220	19388	3416	10.5699	5651	7569	15832	2942	9328	142	2834	638	0	13
141126	2005	881	1	18960	2743	21280	5539	10.6502	5568	7805	13485	5735	7451	479	3359	848	0	13
141126	2006	947	7	19470	3470	25088	6841	10.7241	5560	7863	13795	6308	9685	475	4018	973	0	13
141126	2007	1828	48	23657	3819	28026	7330	10.7881	5663	9493	12802	8182	10644	1654				13
141127	2000	1055	-56	6459	1493	16911	7040	16.2965	8712	9000	20419	928	2953	65	1624	286	0	13
141127	2001	1049	2	8061	2060	18253	7058	16.4568	8681	10170	19778	834	3268	327	1615	337	0	13
141127	2002	929		9780	2590	21132	8231	16.6126	8133	11353	18937	1699	4046	363	2212	398	0	13
141127	2003	1190	36	12393	3398	28789	12129	16.7675	8346	13079	20201	2395	3158	433	2648	527	0	13
141127	2004	1588	63	13053	3790	51930	25140	16.9166	8413	10691	18371	3175	5265	864	2636	552	0	13
141127	2005	2273	106	20863	4565	64526	34570	17.0483	8728	12282	16567	5835	6231	1276	3070	747	0	13
141127	2006	2932	190	24322	6394	78017	42976	17.1675	8709	12321	16670	7156	7445	1151	3906	1148	0	13
141127	2007	5251	423	29667	7783	100126	54693	17.2764	7982	12707	14850	8365	9745	3106				13
141128	2000	695	-41	5683	1109	12359	3418	13.5692	7633	7369	17783	947	2321	128	1089	258	0	13
141128	2001	841	27	8585	1492	15795	5001	13.6882	8716	8102	17175	806	3383	340	1622	377	0	13
141128	2002	767	3	9468	2140	18568	6517	13.803	8907	8690	17043	1480	4019	326	1670	370	0	13
141128	2003	1245	4	11476	2566	23796	7316	13.9473	8756	9853	17064	1797	3064	180	2327	450	0	13
141128	2004	1442	3	13503	2990	29467	11853	14.0821	9234	8604	16886	2325	5540	362	2522	455	0	13
141128	2005	2204	7	17380	3455	32223	15272	14.1773	10533	10942	16365	4476	5580	778	2750	595	0	13
141128	2006	3419	14	30973	3877	61472	44530	14.274	11654	10942	16365	5239	17632	851	3313	887	0	13
141128	2007	5502	107	29024	5503	85444	60117	14.3642	12251	9223	17608	7367	9105	3038				13
141129	2000	3275	686	6115	1579	50201	34244	13.1821	8791	8791	33645		1224	98	993	366	0	13
141129	2001	4301	1209	9343	2420	56727	39003	13.3214	10272	10272	35074		2986	275	1409	565	0	13
141129	2002	2940	316	10600	2855	80794	61387	13.4537	11783	11783	33205		2892	423	1390	603	0	13
141129	2003	3792	413	12208	3154	105450	83870	13.5838	12280	12280	35442		2510	345	2085	858	0	13
141129	2004	5928	515	18348	3760	184423	144569	13.7079	12722	12722	35549	280	6275	492	2140	927	0	13
141129	2005	9862	642	22977	5232	222738	182006	13.8306	18990	18990	38569	410	5724	480	2958	1254	0	13
141129	2006	12416	770	29534	6776	268018	221743	13.9344	18899	18899	36382	310	7963	773	4093	1827	0	13
141129	2007	21492	1756	38526	8810	309558	254623	14.0155	19714	19714	34194	1342	8956	3286				13
141130	2000	2306		4885	1203	43357	29762	10.7422	8904	6605	14347		824	14	1236	380	0	13
141130	2001	2732	47	7133	1507	46880	33431	10.8486	8082	7117	14059		1412	66	1935	763	0	13
141130	2002	2197	8	6979	1958	57355	40054	10.9512	8095	7874	15770	273	1243	25	2084	615	0	13
141130	2003	3491	53	9978	2410	95100	77175	11.0704	7562	8696	17608	428	1380	34	2786	848	0	13
141130	2004	5949	54	14108	3425	160928	129502	11.1813	8015	7609	17596	670	3000	130	3570	1092	0	13
141130	2005	8557	85	17876	4107	200005	163502	11.2726	10183	7622	16838	969	2761	63	4546	1413	0	13
141130	2006	9828	216	21674	4459	230085	193219	11.3457	9644	6247	15986	810	5013	1034	5158	1582	0	13
141130	2007	15658	535	28524	7641	300103	253166	11.4205	7176	8170	16277	2347	4294	1448				13
141181	2000	9518	447	12877	2964	186486	115165	41.4498	26775	31980	51824		1516	253	1734	1054	30	13
141181	2001	11375	827	16457	4037	202158	125715	41.7706	26771	34490	50611		1690	317	2262	1461	0	13
141181	2002	9451	128	19841	5169	245600	151593	42.0565	26398	37705	51633		2164	510	2550	1618	0	13
141181	2003	13985	289	26368	7068	389028	263795	42.3807	26701	41712	52160		2268	794	2935	1836	0	13
141181	2004	23151	463	39302	8791	666534	470700	42.7032	25532	42500	51335	716	4575	1468	4917	2649	0	13
141181	2005	47316	980	67465	11772	958010	676026	43.0745	49355	43599	49449	855	4354	753	6675	3298	0	13
141181	2006	58153	2734	77588	16174	1331647	991247	43.3649	53794	44357	47337	1100	7197	1557	7294	3779	0	13
141181	2007	91475	6194	103624	25542	1657212	1227194	43.6434	56076	42691	47744	923	8714	8124				13
141182	2000	8216	283	11538	2938	163394	70706	38.805	28142	19710	50334	2150	1881	279	1479	618	0	13
141182	2001	8892	579	15000	4143	172110	78710	39.1233	27902	22502	50768	2052	1591	561	1909	1085	0	13
141182	2002	6964	106	18171	5258	200629	96183	39.4301	28411	27289	51164	1950	3061	1416	2015	1075	0	13
141182	2003	8915	132	22651	6371	253396	133372	39.7325	27212	29901	51356		3060	1221	2387	1269	0	13
141182	2004	11207	170	28664	7812	344691	158745	40.0336	27469	24899	51055	3407	4776	1857	2832	1405	0	13
141182	2005	15506	353	37357	10358	426424	213171	40.364	27037	31301	53072	2558	4813	2428	4122	1962	0	13
141182	2006	20259	224	43522	11245	502341	269915	40.6089	30804	31193	44712	2321	7322	3602	4415	3054	0	13
141182	2007	38148	6456	68108	17846	638892	346849	40.8297	31173	32325	51445	3367	10617	8954				13
150121	2000	5976	312	14298	3414	209868	98205	34.4	14710	13913	35979	539	5033	85	2874	648	1088	9
150121	2001	6971	436	18903	5602	239718	114617	34.82	14736	12854	34857	269	2935	706	3447	702	2285	9
150121	2002	8237	231	25023	6543	273702	127440	34.96	13699	13770	33634	904	3642	1386	4529	818	3417	9
150121	2003	11124	174	33412	7725	349276	164368	35.11	15825	15713	31723	1293	3348	1507	4496	1059	6342	9
150121	2004	14193	176	33689	7867	420646	135501	35.48	16767	16161	28895	1815	4636	1556	4813	1074	3735	9
150121	2005	21134	48	44022	9621	540735	203545	34.98	15308	17561	27001	1815	4767	1212	6109	1395	2475	9
150121	2006	27681	515	57766	11297	720989	270909	35.29	16027	18182	25680	1920	5780	471	6912	1715	4266	9
150121	2007	54400	735	97079	17080	907718	319151	35.7	15948	18152	23713	3221	13283	2678				9
150122	2000	5303	312	11897	2409	127149	45638	19.03	9418	12763	20031		5146	64	2169	482	1898	9
150122	2001	6510	199	14740	3351	156491	70614	19.12	8796	12934	18450	150	2201	137	2707	824	2060	9
150122	2002	7579	112	16768	4118	175038	83521	19.3	10176	14144	18325	418	1763	310	3539	676	2418	9
150122	2003	12763	566	27847	5572	230920	128112	19.43	11049	14082	17382	132	1972	1057	2020	898	5506	9
150122	2004	26214	596	50343	7720	442789	304282	19.66	10918	14015	16103	317	2578	1768	2584	897	3562	9
150122	2005	43751	185	64365	9822	651088	474962	19.59	13412	16025	16028	317	3570	1100	2661	1413	17248	9
150122	2006	48172	3577	67591	10687	830916	607027	19.68	14206	15951	15453	412	4548	1080	3337	1874	17212	9
150122	2007	49551	4489	79498	19241	1122819	839705	19.99	14314	15136	14317	1240	6076	4635				9
150123	2000	3520	369	9119	1867	65143	23693	18.87	9043	6407	15142	491	2751	42	1356	368	607	9
150123	2001	7213	3250	14160	2037	97877	51053	18.86	10162	7067	13418	300	2131	181	1974	585	1454	9
150123	2002	9860	1625	26014	2664	181133	101924	18.91	10703	8371	12270	1214	1716	71	2578	670	4480	9
150123	2003	10399	2869	29579	3100	293203	183531	18.91	12358	8496	11104	757	1703	414	3409	822	5141	9
150123	2004	10207	1304	30804	4242	401144	240172	18.99	12939	7442	10270	672	4613	640	4187	989	4208	9
150123	2005	22554	1301	43594	5363	618819	423619	18.42	17452	10875	9823	672	3752	343	7447	1129	4271	9
150123	2006	26401	1041	51095	5412	786196	533742	18.69	17791	11782	9527	812	6214	224	11278	1251	4721	9
150123	2007	36502	1027	69827	9074	919892	602884	19.1	18510	9685	11416	1607	10292	4778				9
150124	2000	2121	198	6376	928	68208	27405	13.48	8915	5989	15034	71	2659	7	939	335	535	9
150124	2001	2088	47	10600	1358	65501	26787	13.54	8593	5899	14474	213	2414	347	1386	461	2337	9
150124	2002	2140	57	11956	1764	75315	21671	13.59	8065	7245	16384	662	2030	158	1307	491	3820	9
150124	2003	2710	89	16095	1941	82213	28072	13.65	8935	7259	15119	1092	2578	946	1761	566	4820	9
150124	2004	3161	335	15798	2553	100866	24430	13.67	8581	7833	13095	1337	2856	745	2153	699	2436	9
150124	2005	4351	302	18118	2909	122987	40003	13.68	8477	9567	11780	1791	3520	286	2319	733	3375	9
150124	2006	5953	366	22929	3893	160008	46675	13.32	7255	8201	10273	2242	5605	194	2866	1009	2245	9
150124	2007	8363	501	30679	6257	220976	84103	14.19	7727	6323	9180	3934	8051	4103				9
150125	2000	2792	197	7426	1421	74309	27917	17.11	7709	8707	13193	606	2481	13	1078	506	380	9
150125	2001	2253	120	11980	2102	77004	34473	17.12	7176	7416	11743	515	3053	126	1847	621	1785	9
150125	2002	2473	60	15738	2128	94190	36766	17.12	7079	8108	10777	1091	2607	556	2347	710	4244	9
150125	2003	2945	60	19624	2381	121433	48677	17.1	8014	8260	10088	1330	3493	826	2507	1034	5543	9
150125	2004	3576	127	18272	2912	165116	61053	17.18	7948	8133	9574	1885	3504	966	3575	982	1961	9
150125	2005	4494	268	20810	3293	194601	97558	17.2	7808	7766	9125	2369	4388	501	3646	1303	1199	9
150125	2006	5788	158	27797	4165	240790	128562	17.31	8526	6882	10199	4085	5946	325	4031	1140	3893	9
150125	2007	6474	145	37307	7748	297151	183335	17.45	8782	6032	8859	10423	9122	4037				9
150221	2000	4818	232	8417	2440	208561	44265	34.6626	12107	17872	28085	162	1927	14	1021	472	210	9
150221	2001	5031	401	13937	3111	216608	50142	34.7522	10847	18650	25352	787	4679	43	2191	562	1382	9
150221	2002	6992	178	17796	3412	216418	65189	32.2307	13005	23015	22590	967	5848	389	2032	536	4388	9
150221	2003	9466	162	36433	6172	254934	79971	31.8005	13518	23114	20060	676	10175	1285	4838	1110	6391	9
150221	2004	16017	1035	40116	6307	346833	101649	31.7251	14700	21365	18076	2163	9401	1727	3163	917	3203	9
150221	2005	30696	1709	50850	8239	427317	132630	31.53	14782	20682	16923	1183	7852	1177	3468	1013	6250	9
150221	2006	38773	316	69638	10802	524010	177315	31.6378	13835	13891	15539	1374	6481	4055	5247	978	6832	9
150221	2007	39649	1121	83232	15882	765623	259543	31.06	13748	14382	18869	1827	16519	11280				9
150222	2000	2974	165	8324	1775	103428	48033	21.517	7020	8943	14238	119	2721	144	1173	442	100	9
150222	2001	2121	620	12748	2909	99204	50231	21.4843	7060	9756	12172	640	5825	428	1867	475	498	9
150222	2002	2661	218	15483	2759	114160	52439	21.75	7372	10380	10960	862	5433	578	2577	494	3209	9
150222	2003	5315	177	22698	3248	146765	69014	21.4	8410	10458	9808	819	6939	580	3930	1036	4884	9
150222	2004	12199	1029	27688	4085	194201	97465	21.3	8830	10864	8702	1733	6043	660	9206	749	2129	9
150222	2005	23380	1486	39555	5644	250418	149336	21.35	9489	10260	7760	1921	6067	830	5060	912	3793	9
150222	2006	28986	684	47536	5900	305177	187194	21.4	9434	7911	7222	2213	6628	1317	4208	1032	4753	9
150222	2007	29525	2242	54203	8050	408173	263325	21.41	10456	8372	8359	2492	10334	9348				9
150223	2000	4470	1632	8894	1544	78005	26205	10.9715	6832	4956	7317	103	2595	44	1517	306	338	9
150223	2001	4096	1376	14059	1989	75740	29666	10.0821	7114	5065	6936	820	7121	40	1891	349	3585	9
150223	2002	5077	700	21560	2188	123315	49159	10.1153	8285	5349	6412	990	10515	194	2152	430	6733	9
150223	2003	6847	357	28142	2998	169771	75166	10.15	8159	4309	6157	526	10906	510	4303	508	10077	9
150223	2004	18069	793	36202	3696	287732	161999	10.1942	8170	5510	5790	692	8958	714	6340	668	6966	9
150223	2005	42388	951	60254	4069	386120	237528	10.2229	8249	5634	5886	1103	9545	931	10205	1015	9736	9
150223	2006	48507	1231	79806	4208	522867	343699	10.1301	6712	4327	5636	666	7929	1332	11646	1048	14069	9
150223	2007	46497	3488	77869	5586	653417	423433	10.16	6835	4338	6369	1035	13537	8698				9
150421	2000	4626	115	12263	2561	67669	21720	29.33	39873	20242	24929	1023	2503	214	2731	606	1654	12
150421	2001	4391	311	19508	4870	74983	21767	29.44	20872	19923	22856	1221	2595	312	3590	889	3909	12
150421	2002	3433	140	23906	5615	87346	26031	29.63	20613	21764	23550	2327	5288	653	3521	929	6535	12
150421	2003	3876	113	34286	7096	110732	38125	29.87	20630	16218	22755	2919	8038	830	4272	976	9624	12
150421	2004	4421	112	42830	7223	146700	30851	29.97	21355	14839	21914	4826	18409	1166	4788	1080	6606	12
150421	2005	5342	141	48373	10359	182118	41019	30.06	21575	12480	21554	6263	17466	1063	6692	1632	8644	12
150421	2006	5702	262	57824	10832	232611	76784	29.73	20261	11860	20268	9509	17499	1703	7104	1653	7760	12
150421	2007	6994	257	73433	18620	297838	99103	29.93	20062	12329	19612	18493	22141	5093				12
150422	2000	3852	301	13745	2615	88875	24424	34.67	15874	22363	27320	459	2981	322	1746	532	2809	12
150422	2001	3751	741	17446	3976	103568	24842	35.51	19185	18710	25371	825	2902	369	2613	724	2549	12
150422	2002	4561	325	24451	5497	120338	31599	35.78	19842	18681	27319	1520	5364	693	3823	961	4718	12
150422	2003	5783	262	35158	6254	133243	52996	36.03	21003	19113	25033	2086	8447	698	5531	1004	8382	12
150422	2004	7071	267	44567	7704	179475	62005	35.46	21116	24498	23977	4473	14702	683	5590	1278	5578	12
150422	2005	8040	1572	46653	7958	214697	63484	35.34	20664	22982	23109	5565	13232	847	5661	1620	5802	12
150422	2006	8659	2314	54116	10118	288773	122314	35.69	21668	23732	23629	8392	14279	1297	9240	1897	5161	12
150422	2007	13809	3362	74096	20445	417261	212949	35.86	20450	23504	22723	17660	19039	10143				12
150423	2000	3464	149	11776	2533	48986	11228	17.37	12196	10706	16797	575	2924	173	2090	483	1654	12
150423	2001	1416	514	20097	4977	54496	11962	17.5	13890	19800	15638	819	4221	208	3669	739	3854	12
150423	2002	2693	234	23245	5577	58673	15338	17.71	15244	12941	16077	1135	5428	556	3899	930	4606	12
150423	2003	3667	187	24519	5842	77827	30544	17.86	16452	12777	15595	1722	3586	479	4111	971	4874	12
150423	2004	5193	187	42299	8019	101656	29210	17.81	16745	10370	14515	4557	12368	579	4686	1165	8960	12
150423	2005	7498	206	46782	8266	121415	34834	17.81	16514	9896	13935	6250	13088	735	6113	1732	11221	12
150423	2006	8041	288	58329	8803	153053	57085	17.95	16530	8538	13599	9400	14262	1144	6431	1734	16453	12
150423	2007	9700	715	72933	15765	207237	88957	18.12	17979	12199	13478	17665	21062	3728				12
150424	2000	3012	303	11266	1853	90311	31599	23.47	95380	9339	18249	142	2525	325	1271	567	1993	12
150424	2001	3485	501	15129	3234	99700	34729	23.55	95756	10292	16205	397	3686	388	2054	700	2418	12
150424	2002	3152	216	21881	3589	107672	41295	23.57	18328	11568	17742	1814	5457	635	2006	640	6726	12
150424	2003	3942	173	24162	4283	116706	40116	23.62	19585	12093	17420	2263	3758	884	3000	833	3729	12
150424	2004	4944	173	33162	4557	129328	40236	23.64	20544	12823	19299	2317	12068	1117	4324	925	4606	12
150424	2005	7259	173	41333	7062	144403	45831	23.57	20834	7986	18108	3596	12934	1518	4976	1335	4339	12
150424	2006	5821	1384	49453	7727	175129	63144	24.18	21105	13921	16947	5442	14295	1670	5045	1541	7210	12
[truncated: 14,137 more rows]
